# Supplementary material for: Intracranial Aneurysms and Cerebral Small Vessel Disease: Is There an Association between Large- and Small-Artery Diseases?
Source: J Clin Med. 2024 Oct 1;13(19):5864. doi: 10.3390/jcm13195864 (PMC11476928; doi:10.3390/jcm13195864)
Supplement: Supplementary file 1 [file jcm-13-05864-s001.zip]

Archive with 8 entries (7 files):
- Supplemental_CSVD/
- __MACOSX/._Supplemental_CSVD
- Supplemental_CSVD/Table S1.xlsx
- __MACOSX/Supplemental_CSVD/._Table S1.xlsx
- Supplemental_CSVD/Table S2.pdf
- __MACOSX/Supplemental_CSVD/._Table S2.pdf
- Supplemental_CSVD/Table S3.pdf
- __MACOSX/Supplemental_CSVD/._Table S3.pdf
