# Supplementary material for: Intracranial Aneurysms and Cerebral Small Vessel Disease: Is There an Association between Large- and Small-Artery Diseases?
Source: J Clin Med. 2024 Oct 1;13(19):5864. doi: 10.3390/jcm13195864 (PMC11476928; doi:10.3390/jcm13195864)
Supplement: Supplementary file 1 [file jcm-13-05864-s001.zip › Supplemental_CSVD/Table S1.xlsx]

## Sheet: Supplemental
Patient Data						Medical history													CT-imaging parameters					Aneurysm-related parameters						Aneurysm Repair		Clinical Scores							Outcome				Complication: Hydrocephalus			Complication: Vasospasm			Follow-up data
Pat. Code	Cohort	Diagnosis	Date of birth	Gender	Age at diagnosis	Hypertension	Diabetes	Hyperlipidemia	Peripheral Arterial disease	Heart diseases	Ischaemic stroke	Nicotine abuse	Alcohol abuse	Thrombosis	Contraceptive use	Benign and Malignant Tumor disease	Obesity	Autoimmune disease	Type of bleeding	Shifting of the midline	Intraventricular hemorrhage	Hyrocephalus	Ischaemia	Rupture status	Multiplicity	> Number of aneurysms	Localization	Side	Size of largest aneurysm	Current treatment	Previous treatment	Hunt and Hess	Glasgow Coma Scale at admission	WFNS	Fisher	Glasgow Coma Scale at discharge	modified Rankin Scale at discharge	PHASES Score	Outcome at discharge compared to Hunt and Hess	Outcome at Follow-up compared to Hunt and Hess	Outcome at discharge	Outcome at Follow-Up	Hydrocephalus	External Ventricular Drainage	Ventriculo-peritoneal Shunt	Vasospasm	Delayed cerebral ischemia	Spasmolysis	Duration
				1: Male 2: Female		0: no information 1: Yes 2: No	0: no information 1: Type 1 2: Type 2 3: None	0: no information 1: Yes 2: No	0: no information 1: Yes 2: No	0: None 1: Myocardial infarction 2: Coronary heart disease 3: Cardiac arrhythmias 4: others 5: mutliple 6: no information	0: no information 1: Yes 2: No	0: no information 1: Yes 2: No	0: no information 1: Yes 2: No	0: no information 1: Yes 2: No	0: no information 1: Yes 2: No	0: no information 1: Yes 2: No	0: no information 1: Yes 2: No	0: no information 1: Yes 2: No	0: no information 1: SAH 2: SAH + ICH 3: only ICH 4: Diagnosis through lumbar puncture	0: no information 1: Yes 2: No	0: no information 1: Yes 2: No	0: no information 1: Yes 2: No	0: no information 1: Yes 2: No	1: Yes 2: No	1: Yes 2: No		1: ACA 2: ACOM 3:Pericallosal artery 4: ICA 6: MCA 7: PCOM 8: Basilar artery 9: PICA 10: Vertebral artery 11: SCA 12: PCA 13: A. choroidea ant.	1: right 2: left 3: midline	mm 0: no information	1: surgical 2: endovascular 3: no treatment 4: multimodal	1: surgical 2: endovascular 3: no treatment 4: multimodal	0: no information Range 1-5	0: no information Range 3-15	0: no information Range 1-5	0: no information Range 1-4	0: keine Angabe 3-15: GCS Skala	Range 0-6 7:no information	Range 0-22 23: no information	1: improvement 2: no change 3: worsening	1: improvement 2: no change 3: worsening	1: mRS 0-3 2: mRS 4-6	1: mRS 0-3 2: mRS 4-6	0: no information 1: Yes 2: No	0: no information 1: Yes 2: No	0: no information 1: Yes 2: No	0: no information 1: None 2: detected in TCD 3: confirmed via angiography	0: no information 1: Yes 2: No	0: no information 1: Yes 2: No	months
AC280855	1	SAH	1955-08-28	2	51	1	3	2	2	0	2	2	2	2	2	2	2	2	1	2	1	2	2	1	2	1	2	3	7.3	2	3	1	15	1	4	15	1	10	1	3	1	1	2	2	2	1	2	2	31
AM121155	1	SAH	1955-11-12	2	48	2	3	1	2	0	2	2	2	2	0	2	2	2	1	2	2	1	2	1	2	1	2	3	5.6	2	3	3	13	2	3	15	2	4	1	1	1	1	1	1	2	1	2	2	37
AK041166	1	SAH	1966-11-04	2	41	2	3	2	1	0	2	1	2	2	0	2	2	2	1	2	1	1	2	1	1	4	4	2	11.9	4	3	3	5	5	4	15	1	6	1	1	1	1	1	1	2	1	2	2	130
AE121068	1	SAH	1968-10-12	2	49	2	3	2	2	0	2	2	2	2	2	2	2	2	1	2	1	1	2	1	2	1	11	2	2	2	3	2	15	1	4	15	1	4	1	0	1	0	1	1	2	3	1	2	0
BE060170	1	SAH	1970-01-06	1	42	1	3	2	2	0	2	1	1	2	2	2	2	2	2	2	2	2	2	1	2	1	6	1	7.4	2	3	2	15	1	3	15	1	6	1	1	1	1	2	2	2	2	1	2	80
BE291154	1	SAH	1954-11-29	2	49	1	3	2	2	0	2	1	2	2	0	2	1	2	3	0	0	0	0	1	1	2	6	2	3.2	2	3	3	15	1	4	15	2	3	1	1	1	1	2	2	2	1	2	2	74
BD180456	1	SAH	1956-04-18	2	56	2	3	2	2	0	2	1	2	2	2	1	2	2	1	2	2	2	2	1	2	1	2	3	6.4	2	3	1	15	1	3	14	4	4	3	1	2	1	2	2	2	1	2	2	17
BK210244	1	SAH	1944-02-21	2	63	1	3	2	2	0	2	2	2	1	0	2	2	2	2	0	0	0	0	1	2	1	6	2	5	1	3	2	15	1	4	14	5	3	3	0	2	0	2	2	2	1	2	2	0
BC040679	1	SAH	1979-06-04	1	36	1	3	2	2	0	2	2	2	2	2	2	2	2	1	2	2	2	2	1	2	1	4	2	7.7	2	3	2	15	1	3	15	0	4	1	1	1	1	2	2	2	1	2	2	53
BY100870	1	SAH	1970-08-10	2	45	1	2	2	2	0	1	2	2	2	2	2	1	2	1	2	2	2	2	1	2	1	6	2	14	3	2	3	14	2	2	14	5	9	3	0	2	0	1	1	1	1	2	2	0
BC261181	1	SAH	1981-11-26	1	30	2	3	2	2	0	2	1	1	2	2	2	2	2	1	2	1	2	2	1	1	2	4	2	7.8	4	3	2	15	1	3	15	0	3	1	1	1	1	2	2	2	1	2	2	73
BR020251	1	SAH	1951-02-02	1	55	1	3	2	2	0	2	2	2	2	2	1	2	2	3	1	1	2	2	1	2	1	6	1	4.7	2	3	4	0	0	4	11	4	3	2	1	2	1	2	2	2	3	2	2	104
BM170847	1	SAH	1947-08-17	2	70	1	3	1	2	0	2	2	2	2	2	2	2	2	1	2	2	2	2	1	2	1	4	2	4.53	1	3	2	15	1	3	15	1	2	1	1	1	1	2	2	2	1	2	2	10
BG020662	1	SAH	1962-06-02	2	51	1	3	1	2	0	2	1	2	2	2	2	2	2	1	2	2	2	2	1	1	2	2	3	7.2	2	3	2	0	0	3	15	2	8	2	2	1	1	2	2	2	1	2	2	56
BS050963	1	SAH	1963-09-05	2	43	1	3	1	2	0	2	1	2	2	2	2	1	2	1	2	2	2	2	1	2	1	2	3	2.2	2	3	2	15	1	3	15	1	5	1	0	1	0	2	2	2	2	2	2	7
BC210666	1	SAH	1966-06-21	2	49	1	3	2	2	0	2	1	2	2	2	2	2	2	1	2	2	2	2	1	2	1	6	1	9.5	2	3	1	15	1	3	15	0	6	1	1	1	1	2	2	2	1	2	2	33
BA290161	1	SAH	1961-01-29	2	45	2	3	2	2	0	2	1	2	2	0	2	0	2	1	2	2	1	2	1	1	2	8	3	2.3	2	3	2	15	1	3	15	1	4	1	1	1	1	1	1	2	2	2	2	45
BS300179	1	SAH	1979-01-30	2	26	1	3	2	2	4	2	0	0	2	0	2	2	0	1	2	1	1	2	1	2	1	11	2	3	2	3	2	15	1	4	15	3	5	3	1	1	1	1	1	2	1	2	2	44
BV021164	1	SAH	1964-11-02	1	53	2	3	2	2	0	2	1	0	2	2	2	2	2	1	2	2	2	2	1	2	1	1	1	4.7	1	3	1	15	1	3	15	0	4	1	0	1	0	2	2	2	2	1	1	12
BM200162	1	SAH	1962-01-20	2	47	2	3	1	2	6	1	1	2	2	1	2	1	0	2	2	1	1	1	1	2	1	2	3	7.1	2	3	3	0	0	4	11	4	23	3	0	2	0	1	1	2	3	2	1	0
BM130358	1	SAH	1958-03-13	1	55	1	3	2	2	0	2	1	1	2	2	2	1	2	1	2	2	2	2	1	2	1	2	3	3.9	2	3	1	15	1	3	15	0	5	1	1	1	1	2	2	2	1	2	2	86
BK160864	1	SAH	1964-08-16	2	39	2	3	2	2	0	2	1	2	2	1	2	2	2	1	2	1	2	2	1	1	2	1	1	10	2	3	4	0	0	4	15	4	10	2	1	2	1	2	2	2	2	1	2	36
CO170561	1	SAH	1961-05-17	1	49	2	3	2	2	0	2	0	0	2	2	2	2	2	1	2	2	1	2	1	2	1	10	2	8.5	2	3	1	13	2	3	15	1	7	2	2	1	1	2	2	2	1	2	2	43
DA300562	1	SAH	1962-05-30	2	48	1	3	2	2	0	2	2	2	2	2	2	1	2	1	2	2	2	2	1	1	2	4	1	9	2	3	3	14	2	3	15	1	4	1	1	1	1	2	2	2	1	2	2	77
EA110350	1	SAH	1950-03-11	2	56	1	3	2	2	1	2	1	2	1	2	2	1	2	1	2	2	1	2	1	1	3	6	2	4.7	4	3	2	15	1	3	14	4	3	3	3	2	1	1	1	2	1	2	2	39
EK060142	1	SAH	1942-01-06	2	69	2	3	2	2	0	2	2	0	2	2	2	2	2	2	2	1	2	2	1	1	2	3	1	3.4	2	3	2	15	1	4	15	0	4	1	1	1	1	2	2	2	1	2	2	33
ER100342	1	SAH	1942-03-10	2	70	1	3	2	2	0	2	0	0	2	2	1	2	2	2	2	1	2	1	1	1	2	1	1	9.1	2	3	2	14	2	4	14	5	7	3	1	2	1	2	2	2	1	2	2	73
FG230437	1	SAH	1937-04-23	2	73	1	3	2	2	0	2	2	2	2	2	2	1	2	1	2	1	2	2	1	1	2	7	1	7.1	2	3	2	15	1	3	15	0	9	1	1	1	1	2	2	2	1	2	2	104
FN100152	1	SAH	1952-01-10	2	55	1	3	2	2	0	2	2	2	2	2	2	2	2	4	0	0	0	0	1	2	1	6	2	7.6	2	3	2	15	1	1	15	1	6	1	1	1	1	2	2	2	1	2	2	111
FA150957	1	SAH	1957-09-15	2	49	2	3	2	2	0	2	1	2	2	1	2	2	2	1	2	2	2	2	1	1	2	4	1	9.3	2	3	2	15	2	3	15	1	3	1	1	1	1	2	2	2	1	2	2	30
FA190562	1	SAH	1962-05-19	2	43	2	3	2	2	0	2	1	2	2	0	1	2	2	1	2	1	1	2	1	1	2	4	2	4.5	2	3	2	14	2	4	0	1	0	1	1	1	1	1	1	1	1	2	2	152
FK290164	1	SAH	1964-01-29	2	49	1	3	2	2	0	2	1	2	2	2	2	2	2	1	2	2	2	2	1	2	1	9	2	3.7	2	3	2	15	1	3	15	1	5	1	1	1	1	2	2	2	1	2	2	62
FB150952	1	SAH	1952-09-15	2	53	1	3	1	2	0	2	1	2	2	0	2	2	2	1	2	1	1	2	1	1	2	1	1	10.7	2	3	2	14	2	4	14	3	8	3	3	1	2	1	1	1	1	2	2	111
FS270380	1	SAH	1980-03-27	2	37	2	3	2	2	0	2	1	2	2	2	2	2	2	1	2	2	2	2	1	2	1	7	1	5.8	1	3	2	15	1	3	15	1	4	1	1	1	1	2	2	2	1	2	2	17
FW051059	1	SAH	1959-10-05	1	54	1	3	1	2	5	1	1	2	2	2	2	2	2	1	0	0	0	1	1	2	1	6	2	4.4	1	3	3	14	3	0	14	3	3	2	0	1	0	2	2	2	1	2	2	0
GB040651	1	SAH	1951-06-04	2	59	1	3	2	1	0	2	1	2	2	2	2	2	2	1	2	2	2	2	1	2	1	7	2	7.3	2	3	2	15	1	3	15	3	8	3	1	1	1	2	2	2	1	2	2	18
GR180864	1	SAH	1964-08-18	2	43	2	3	2	2	0	2	1	2	2	2	2	2	2	1	2	1	2	2	1	2	1	2	3	7.6	2	3	2	15	1	4	15	1	7	1	1	1	1	2	2	2	1	2	2	30
GG180139	1	SAH	1939-01-18	1	68	1	3	2	2	0	2	2	2	2	2	2	2	2	1	2	1	2	2	1	2	1	1	1	3.8	2	3	2	15	1	3	15	1	5	1	1	1	1	2	2	2	1	2	2	50
GC230954	1	SAH	1954-09-23	2	57	2	3	2	2	0	2	2	2	2	0	2	2	1	1	2	1	2	2	1	1	4	2	3	6.1	2	3	2	15	1	4	14	3	4	3	2	1	1	2	2	2	1	2	2	76
GR190242	1	SAH	1942-02-19	1	57	2	3	2	2	3	2	1	1	2	2	2	2	2	1	2	1	2	2	1	2	1	1	2	60	2	3	2	15	1	4	15	3	14	3	2	1	1	2	2	2	1	2	2	32
GM010130	1	SAH	1930-01-01	2	80	1	2	1	2	2	2	0	0	2	2	2	1	2	2	2	1	1	2	1	2	1	2	3	4.5	2	3	3	11	4	4	14	4	6	3	2	2	1	1	1	2	1	2	2	38
HG140958	1	SAH	1958-09-14	2	47	2	2	2	2	0	2	1	2	2	2	2	1	2	1	0	0	0	0	1	2	1	6	2	3	2	3	2	13	2	0	15	2	2	2	1	1	1	2	2	2	1	2	2	167
HH090463	1	SAH	1963-04-09	2	42	1	3	2	2	0	2	0	0	2	2	2	0	2	1	0	0	0	0	1	2	1	1	2	4	2	3	3	14	2	0	15	0	5	1	1	1	1	2	2	2	2	2	2	156
HC140354	1	SAH	1954-03-14	2	62	2	2	2	2	0	2	0	0	2	2	2	1	1	1	2	1	2	2	1	1	3	2	3	11	1	3	0	0	0	4	0	7	10	0	0	0	1	1	1	2	1	2	2	38
HD290148	1	SAH	1948-01-29	1	62	1	2	2	1	0	2	1	2	2	2	2	2	2	2	2	2	2	2	1	2	1	3	1	7.2	2	3	2	15	1	4	14	3	8	3	1	1	1	2	2	2	1	2	2	109
HE201132	1	SAH	1932-11-20	2	75	1	3	1	2	0	2	2	2	1	2	2	1	2	1	2	1	1	2	1	2	1	1	1	5	2	3	3	12	2	4	13	4	6	3	1	2	1	1	1	1	1	2	2	55
HM030671	1	SAH	1971-06-03	1	44	1	3	2	2	0	2	1	2	2	2	2	1	2	4					1	2	1	1	1	3	2	3	1	15	1	1	15	1	5	2	1	1	1	2	2	2	3	2	2	121
HH210856	1	SAH	1956-08-21	1	50	1	3	1	2	0	1	1	2	2	2	2	2	2	1	2	1	2	2	1	2	1	8	3	10.5	3	3	3	14	2	4	15	5	16	3	3	2	2	1	1	2	1	2	2	5
HH301071	1	SAH	1971-10-30	2	32	1	3	2	2	0	2	1	2	2	0	2	1	2	2	0	0	0	0	1	1	6	1	1	9.8	2	3	0	0	0	0	0	7	8	0	0	0	1	2	2	2	3	2	1	30
HR240655	1	SAH	1955-06-24	2	53	1	3	0	2	0	2	1	0	2	0	2	2	2	1	2	1	1	2	1	2	1	2	3	3.3	2	3	2	15	1	4	14	4	5	3	0	2	0	1	1	2	1	2	2	10
HJ031155	1	SAH	1955-11-03	1	48	2	3	2	2	0	2	1	2	2	2	2	2	2	1	0	0	2	0	1	2	1	2	3	4	2	3	1	15	1	0	15	0	4	1	1	1	1	2	2	2	1	2	2	225
HR230882	1	SAH	1982-08-23	2	35	1	3	2	2	0	2	1	2	2	0	2	1	2	1	2	2	2	2	1	2	1	2	3	2.9	1	3	1	15	1	2	15	1	5	2	1	1	1	2	2	2	2	2	2	8
HS130262	1	SAH	1962-02-13	1	53	1	2	2	2	0	2	1	1	2	2	2	1	2	1	2	2	2	2	1	1	3	13	2	7	2	3	3	7	4	3	0	7	5	0	0	0	0	2	2	2	1	2	2	0
HW020230	1	SAH	1930-02-02	2	84	1	2	1	2	0	2	2	2	2	2	2	2	2	1	2	1	1	2	1	1	2	4	2	8.3	1	3	3	13	2	4	14	4	5	3	1	2	1	2	2	2	1	2	2	48
II190462	1	SAH	1962-04-19	2	43	1	3	2	2	0	2	0	0	2	1	2	0	2	2	1	1	2	2	1	2	1	6	1	3	2	3	3	13	2	4	15	1	3	1	1	1	1	1	1	2	2	2	2	136
JN280752	1	SAH	1952-07-28	2	52	2	3	2	2	0	2	0	0	2	0	2	0	2	1	2	2	2	2	1	1	2	6	1	12.5	4	3	2	15	1	3	15	3	8	3	1	1	1	2	2	2	3	2	2	170
JE180671	1	SAH	1971-06-18	2	38	1	3	2	2	0	2	0	0	2	2	2	1	2	1	2	2	2	2	1	1	2	2	3	4.7	2	3	2	13	2	3	15	4	5	3	1	2	1	2	2	2	1	2	2	11
JK060667	1	SAH	1967-06-06	2	50	1	3	2	2	0	1	1	2	2	0	2	2	2	1	2	2	2	2	1	2	1	2	3	8.6	2	3	1	15	1	3	15	1	8	2	1	1	1	2	2	2	1	2	2	7
KA010376	1	SAH	1976-03-01	2	34	1	3	1	2	0	2	1	2	2	2	2	1	2	1	2	2	2	2	1	2	1	2	3	4.7	2	3	1	15	1	2	15	0	5	1	1	1	1	2	2	2	1	2	2	7
KP150764	1	SAH	1964-07-15	2	41	1	3	2	2	0	2	0	0	2	0	2	0	2	1	2	1	2	2	1	2	1	6	1	8	2	3	2	15	1	4	14	4	6	3	3	2	1	2	2	2	3	2	2	55
KH221050	1	SAH	1950-10-22	1	55	1	3	2	2	4	2	2	1	2	2	2	2	2	2	2	1	2	2	1	1	2	2	3	6	2	3	2	14	2	4	14	2	5	2	1	1	1	2	2	2	3	2	2	162
KT220467	1	SAH	1967-04-22	1	37	1	3	1	2	3	2	1	0	2	2	2	1	2	4	0	0	0	0	1	1	2	1	1	3.8	1	3	1	15	1	1	15	1	4	2	2	1	1	2	2	2	1	2	2	7
KC231185	1	SAH	1985-11-23	2	28	2	3	2	2	0	2	1	2	2	0	2	2	2	2	1	1	2	2	1	2	1	3	2	3.2	2	3	3	14	2	4	15	1	4	1	1	1	1	1	1	2	1	2	2	60
KE110760	1	SAH	1960-07-11	2	53	1	3	2	2	0	2	2	2	2	0	2	2	2	1	2	1	1	2	1	2	1	9	2	4.7	2	3	2	15	1	4	15	1	5	1	1	1	1	2	2	2	1	2	2	69
KH010562	1	SAH	1962-05-01	2	49	1	3	2	2	0	2	2	2	2	2	2	2	2	1	2	1	1	2	1	2	1	1	1	4.7	2	3	2	15	1	4	15	0	5	1	1	1	1	2	2	2	3	2	2	93
KP130964	1	SAH	1964-09-13	2	44	2	3	2	2	0	2	1	2	2	0	2	2	2	1	2	1	2	2	1	2	1	1	2	9	2	3	3	13	2	4	13	3	7	2	1	1	1	1	1	2	1	2	2	85
KB240359	1	SAH	1959-03-24	2	50	2	3	2	2	0	2	0	0	2	2	2	2	2	1	2	1	1	2	1	2	1	6	1	5.6	2	3	4	8	4	4	14	4	2	2	1	2	1	1	1	1	1	2	2	62
KA300668	1	SAH	1968-06-30	2	44	2	3	2	2	0	2	0	0	2	0	2	2	2	1	2	2	2	2	1	2	1	6	2	10.1	3	1	0	0	0	0	14	2	8	3	0	1	0	2	2	2	0	0	0	19
KP270888	1	SAH	1988-08-27	2	23	2	3	2	2	0	2	0	0	2	2	2	2	2	2	2	1	2	1	1	2	1	1	1	3.1	2	3	1	15	1	4	15	1	4	2	1	1	1	2	2	2	1	2	2	42
KA160969	1	SAH	1969-09-16	1	38	2	3	2	2	0	2	0	0	2	2	2	2	2	1	0	2	1	0	1	2	1	2	3	5.3	3	1	2	15	1	3	15	1	4	1	1	1	1	1	1	2	1	0	2	10
KS150464	1	SAH	1964-04-15	2	46	2	3	2	2	4	2	1	2	1	0	2	1	2	1	2	1	2	2	1	1	2	4	1	10.8	2	3	2	15	1	4	15	1	6	1	0	1	0	2	2	2	1	2	2	21
KS191055	1	SAH	1955-10-19	2	44	1	3	2	2	0	2	1	2	2	2	1	1	2	1	2	1	2	0	1	2	1	4	2	9.4	2	3	3	14	1	4	14	2	4	1	1	1	1	1	1	0	0	0	0	70
KA021059	1	SAH	1959-10-02	2	52	1	3	2	2	0	2	2	2	2	0	2	2	2	1	2	2	2	2	1	1	2	4	2	10.2	2	3	2	15	1	3	15	1	7	1	1	1	1	2	2	2	1	2	2	88
KB161059	1	SAH	1959-10-16	1	52	1	3	2	2	0	2	1	1	2	2	2	2	2	1	2	2	2	2	1	2	1	2	3	6	2	3	2	13	2	3	14	4	5	3	1	2	1	2	2	2	3	2	1	42
KA060169	1	SAH	1969-01-06	2	39	2	3	2	2	0	2	1	1	2	2	2	2	2	1	2	1	1	2	1	2	1	8	3	5.8	2	3	2	15	1	4	15	1	4	1	1	1	1	2	2	2	1	2	2	26
KI291264	1	SAH	1964-12-29	1	44	2	3	2	2	0	2	1	1	2	2	2	2	2	1	2	2	2	2	1	2	1	2	3	7.9	2	3	2	15	1	3	15	0	7	1	1	1	1	2	2	2	1	2	2	60
LE050865	1	SAH	1965-08-05	2	40	2	3	2	2	0	2	1	2	2	0	2	2	2	1	2	2	1	2	1	2	1	1	1	4.6	2	3	3	14	2	3	15	1	4	1	1	1	1	2	2	2	3	2	1	148
LS210661	1	SAH	1961-06-21	2	46	1	3	1	2	0	2	1	0	2	0	2	2	2	1	2	2	2	2	1	2	1	4	1	7.8	2	3	2	15	1	3	14	2	4	2	1	1	1	2	2	2	3	2	2	138
LR221163	1	SAH	1963-11-22	2	51	1	3	2	2	0	2	1	2	2	0	2	2	1	1	2	2	2	0	1	1	2	12	2	0	2	1	3	15	1	3	14	2	23	1	1	1	1	2	2	2	2	2	2	39
LE131264	1	SAH	1964-12-13	2	43	1	2	2	2	0	2	0	0	2	0	2	0	2	1	2	1	1	2	1	2	1	6	2	5.9	2	3	3	14	2	4	13	4	3	3	3	2	2	1	1	2	3	1	1	24
LH011236	1	SAH	1936-12-01	1	70	1	3	2	1	4	2	0	0	2	2	2	2	2	1	2	1	1	2	1	2	1	1	1	6.1	2	3	3	8	4	4	13	4	6	3	2	2	1	1	1	2	1	2	2	24
LS290774	1	SAH	1974-07-29	2	40	1	3	2	2	0	2	1	2	2	0	2	1	2	1	2	1	1	2	1	2	1	2	3	8.5	2	3	3	13	2	4	15	2	8	1	1	1	1	1	1	2	1	2	2	48
LW140255	1	SAH	1955-02-14	1	49	2	3	2	2	3	2	1	2	2	2	2	2	2	1	0	0	1	0	1	2	1	7	2	6.5	2	3	2	15	1	0	15	0	4	1	1	1	1	1	1	2	3	2	2	170
LK090459	1	SAH	1959-04-09	2	53	2	3	1	2	0	2	2	2	2	2	1	2	1	1	2	2	2	2	1	1	2	4	2	14.3	2	3	2	15	1	3	15	1	6	1	1	1	1	2	2	2	3	2	1	78
LE280162	1	SAH	1962-01-28	2	53	1	3	2	2	0	2	1	2	2	2	2	2	2	1	2	1	2	2	1	1	5	10	2	7.1	4	3	3	15	1	4	15	0	9	1	1	1	1	2	2	2	1	2	2	8
LG011260	1	SAH	1960-12-01	2	53	2	3	2	2	0	2	2	2	2	0	2	2	2	2	2	1	1	2	1	1	2	1	1	6.4	1	3	3	0	0	4	13	4	4	3	2	2	1	1	1	2	1	1	2	16
LB010660	1	SAH	1960-06-01	1	51	1	3	2	2	3	2	1	1	2	2	2	2	2	1	2	2	2	2	1	2	1	1	2	5.3	2	3	2	15	1	3	15	1	5	1	1	1	1	2	2	2	3	2	1	82
LA130384	1	SAH	1984-03-13	1	30	1	3	2	2	0	2	1	2	2	2	2	0	2	1	2	1	2	2	1	2	1	2	3	3.8	2	3	2	15	1	4	15	0	5	1	1	1	1	2	2	2	3	2	2	36
LB070758	1	SAH	1958-07-07	2	47	2	3	2	2	3	2	0	0	2	0	2	0	2	1	2	2	2	2	1	2	1	1	1	4	2	3	2	15	1	3	15	1	4	1	1	1	1	2	2	2	3	2	2	21
LU120158	1	SAH	1958-01-12	2	47	1	3	2	2	0	2	2	2	2	2	2	2	2	1	0	0	0	0	1	2	1	6	2	5.5	2	3	2	15	1	0	13	3	3	3	1	1	1	2	2	2	1	2	2	101
LK290446	1	SAH	1946-04-29	2	59	1	2	2	2	0	2	0	0	2	2	2	0	2	1	2	1	1	2	1	2	1	9	1	3	2	3	2	0	0	4	14	3	5	3	1	1	1	1	1	1	1	2	2	166
MU040130	1	SAH	1930-01-04	2	76	1	2	2	2	0	2	2	2	2	2	2	2	2	1	2	2	2	2	1	2	1	10	3	2	3	3	2	15	1	3	15	1	6	1	1	1	1	2	2	2	2	2	2	14
MC140250	1	SAH	1950-02-14	2	53	1	3	1	2	5	2	2	2	2	0	1	1	2	2	1	1	1	1	1	2	1	7	2	10.4	2	3	4	3	5	4	12	4	11	2	1	2	1	1	1	2	1	2	2	114
MR140750	1	SAH	1950-07-14	1	57	1	3	2	2	0	2	2	2	2	2	2	2	2	1	2	1	1	2	1	2	1	2	3	8.3	2	3	3	0	0	4	9	5	8	3	1	2	1	1	1	1	2	2	2	47
MA240263	1	SAH	1963-02-24	2	47	1	3	1	2	0	2	1	0	2	2	2	2	1	1	1	1	1	2	1	2	1	2	3	6.9	2	3	4	0	0	4	12	5	5	3	1	2	1	1	1	1	1	2	2	110
MK140856	1	SAH	1956-08-14	2	53	2	3	2	2	0	2	1	2	2	2	2	2	2	1	2	2	2	2	1	1	2	6	2	11	4	3	3	14	2	3	15	4	8	3	1	2	1	1	1	2	3	2	1	112
MA290957	1	SAH	1957-09-29	1	29	1	3	1	2	0	2	2	2	2	2	1	2	2	3	2	1	1	2	1	2	1	4	1	15.6	2	3	3	0	0	4	12	4	7	3	1	2	1	1	1	2	3	2	2	67
MC270768	1	SAH	1968-07-27	2	41	1	3	2	2	0	2	2	2	2	0	2	1	2	1	2	1	2	2	1	2	1	2	3	3.9	2	3	5	0	0	4	13	5	5	2	1	2	1	1	1	2	1	2	2	19
MK291053	1	SAH	1953-10-29	2	58	2	2	2	2	0	2	2	2	2	2	2	2	2	1	1	2	2	2	1	1	2	8	3	2.9	2	3	2	15	1	3	15	1	4	1	1	1	1	2	2	2	1	2	2	69
NE170671	1	SAH	1971-06-17	2	33	2	3	2	2	0	2	0	0	2	2	2	0	2	1	2	1	1	2	1	2	1	12	2	5.3	2	3	3	15	1	4	15	1	4	1	1	1	1	1	1	2	1	2	2	14
ND260574	1	SAH	1974-05-26	1	44	1	3	2	2	0	2	2	2	2	2	2	2	2	1	2	2	2	2	1	2	1	2	3	8.4	1	3	2	15	1	3	15	1	11	1	1	1	1	2	2	2	1	2	2	3
NB250959	1	SAH	1959-09-25	2	54	1	3	2	2	0	2	2	1	2	0	2	2	2	1	2	2	2	2	1	2	1	12	2	7.2	2	3	2	15	1	3	15	2	8	2	1	1	1	2	2	2	3	2	1	48
NS110755	1	SAH	1955-07-11	2	57	2	3	2	2	0	2	2	2	2	0	2	2	2	1	2	1	2	2	1	2	1	4	1	12.5	2	3	3	14	2	4	15	2	6	1	1	1	1	2	2	2	1	2	2	67
NJ160460	1	SAH	1960-04-16	1	50	1	3	1	2	0	2	1	0	2	2	2	1	2	2	1	1	2	2	1	2	1	2	3	3.9	2	3	3	0	0	4	15	2	5	1	1	1	1	1	1	2	1	2	2	7
NB270156	1	SAH	1956-01-27	2	54	2	3	2	2	0	2	0	0	2	0	2	2	2	1	2	1	2	2	1	1	2	4	1	9.7	2	3	2	15	1	4	15	1	3	1	1	1	1	2	2	2	1	2	2	18
NW241039	1	SAH	1939-10-24	1	67	2	3	2	2	0	2	0	0	2	2	2	0	2	2	2	1	1	2	1	2	1	2	3	6.1	2	3	3	0	0	4	15	2	4	1	1	1	1	1	1	1	1	2	2	133
PA080963	1	SAH	1963-09-08	2	42	1	3	1	2	0	2	1	2	2	2	2	1	2	1	2	2	2	2	1	1	3	4	2	9.5	2	3	2	15	1	3	15	1	4	1	1	1	1	1	1	2	2	2	2	164
PE230445	1	SAH	1945-04-23	2	60	1	2	2	2	0	2	0	0	1	2	2	0	2	1	2	1	1	2	1	2	1	2	3	6.1	2	3	3	14	2	4	13	4	4	3	2	2	1	1	1	2	1	2	2	46
PG281153	1	SAH	1953-11-28	2	58	1	3	2	2	0	2	2	2	2	2	2	2	2	1	1	1	1	2	1	1	4	8	3	5.9	2	3	2	15	1	4	13	3	2	3	1	1	1	1	1	1	1	2	2	82
PD140794	1	SAH	1994-07-14	1	18	2	3	2	2	0	2	2	2	2	2	2	2	2	1	2	2	2	2	1	2	1	2	3	7	2	3	2	15	1	3	15	0	4	1	1	1	1	2	2	2	1	2	2	69
PA030257	1	SAH	1957-02-03	2	38	1	3	2	2	4	2	2	2	2	2	2	2	2	1	0	0	0	0	1	1	2	6	2	0	4	3	2	15	1	0	15	3	23	2	1	1	1	2	2	2	2	2	2	143
PM170860	1	SAH	1960-08-17	2	47	1	3	2	2	0	2	1	2	2	0	2	2	2	1	0	0	1	0	1	2	1	2	3	8.7	2	3	3	0	0	0	15	1	8	1	1	1	1	1	1	2	1	2	2	139
PE300650	1	SAH	1950-06-30	2	56	2	3	2	2	0	2	2	1	2	2	1	2	2	2	1	1	1	2	1	2	1	2	3	10.6	2	3	4	0	0	4	15	1	10	1	1	1	1	1	1	2	2	2	2	13
PT280170	1	SAH	1970-01-28	2	42	1	3	2	2	0	2	2	2	2	2	2	1	2	2	0	1	1	0	1	2	1	6	1	14.1	2	3	4	13	3	4	15	2	9	1	1	1	1	1	1	2	1	2	2	69
HH290437	1	SAH	1937-04-29	2	70	1	2	2	2	0	2	0	0	2	2	2	2	2	3	1	1	2	2	1	2	1	6	1	5.2	2	3	4	13	3	4	13	4	4	2	1	2	1	2	2	2	1	2	2	168
HS030264	1	SAH	1964-02-03	2	44	1	3	2	2	0	2	2	2	2	0	2	2	2	1	2	1	2	2	1	1	3	4	1	7	2	3	2	15	1	4	15	1	1	1	1	1	1	1	1	2	1	2	2	130
HS130754	1	SAH	1954-07-13	2	56	1	3	2	2	0	2	2	2	1	0	2	1	1	2	2	1	1	2	1	2	1	1	1	5.4	2	3	3	0	0	4	12	5	5	3	1	2	1	1	1	2	1	2	2	69
HH271157	1	SAH	1957-11-27	2	54	1	3	1	2	0	2	1	2	2	0	2	2	2	1	2	1	1	2	1	2	1	2	3	6	2	3	4	0	0	4	15	1	5	1	1	1	1	2	2	2	1	2	2	82
HJ060752	1	SAH	1952-07-06	2	63	2	3	1	2	0	2	2	2	2	2	1	2	2	1	2	2	2	2	1	1	2	4	2	4.8	2	3	3	14	3	3	12	5	0	3	3	2	2	1	1	1	1	2	2	14
HH201038	1	SAH	1938-10-20	2	71	1	3	2	2	0	2	2	2	2	2	2	2	2	1	2	2	2	2	1	1	2	6	2	6.7	1	3	2	15	1	3	13	3	4	3	2	1	1	2	2	2	1	2	2	6
HA190964	1	SAH	1964-09-19	2	51	2	3	2	2	0	2	1	2	2	0	2	2	1	1	2	2	2	2	1	2	1	6	2	3.6	1	3	2	15	1	3	15	1	2	1	1	1	1	2	2	2	3	1	2	13
PI010152	1	SAH	1952-01-01	2	62	2	3	2	2	0	2	1	2	2	2	2	2	2	2	2	1	2	2	1	2	1	3	2	13	1	3	3	14	2	4	15	1	10	1	1	1	1	2	2	2	1	2	2	42
PL170153	1	SAH	1953-01-17	1	55	1	3	2	2	0	2	1	1	2	2	2	2	2	2	2	1	1	2	1	2	1	2	3	5.6	2	3	2	15	1	4	15	2	5	2	1	1	1	2	2	2	1	2	2	44
PJ140544	1	SAH	1944-05-14	1	74	1	3	1	2	4	1	1	2	2	2	2	2	2	1	2	1	1	1	1	1	2	8	3	7.9	2	3	5	3	4	4	3	6	9	3	3	2	2	1	1	2	2	0	2	0
PU200558	1	SAH	1958-05-20	2	65	2	3	2	2	0	2	2	1	2	2	2	1	2	1	2	2	1	2	1	2	1	7	1	4.9	2	3	4	3	5	3	15	4	4	2	1	2	1	1	1	2	1	2	2	75
PR080859	1	SAH	1959-08-08	2	43	1	3	1	2	0	2	1	2	2	2	2	1	2	1	2	2	2	2	1	1	2	6	1	12.2	2	3	2	15	1	3	15	4	9	3	3	2	1	2	2	2	1	2	2	48
PC031261	1	SAH	1961-12-03	2	50	1	3	1	2	0	2	2	2	2	2	1	2	2	1	2	2	2	2	1	2	1	7	2	6.6	2	3	2	15	1	2	15	1	5	1	1	1	1	2	2	2	1	2	2	94
RI070664	1	SAH	1964-06-07	2	47	1	3	2	2	0	2	0	0	2	2	2	1	2	1	2	1	2	2	1	2	1	8	3	5.6	2	3	2	15	1	4	15	1	5	1	1	1	1	2	2	2	1	2	2	90
RR080737	1	SAH	1937-07-08	2	70	1	3	2	2	3	2	2	2	2	2	2	2	2	1	2	2	1	2	1	2	1	6	1	9.6	2	3	2	15	1	3	15	2	8	2	1	1	1	1	1	2	1	2	2	18
RB210557	1	SAH	1957-05-21	1	50	1	3	2	2	0	2	2	2	2	2	2	1	2	1	1	1	1	2	1	1	3	2	3	5.1	2	3	3	11	4	4	12	5	5	3	1	2	1	2	2	2	1	2	2	90
RH151055	1	SAH	1955-10-15	1	48	1	3	2	2	0	2	2	2	2	2	2	1	2	1	0	0	1	0	1	2	1	10	1	7.9	2	3	3	15	1	3	15	4	8	3	1	2	1	1	1	1	1	2	2	176
RU140582	1	SAH	1982-05-14	2	28	2	3	2	2	0	2	1	2	2	1	2	2	2	0	0	0	0	0	1	2	1	4	1	7.5	2	3	2	15	1	0	15	1	3	1	1	1	1	2	2	2	1	2	2	30
RA070338	1	SAH	1938-03-07	2	68	1	2	2	2	5	2	1	2	2	2	2	1	2	1	2	1	1	2	1	1	2	4	1	9	4	3	3	15	1	4	15	1	4	1	1	1	1	1	1	2	1	2	2	93
RU270843	1	SAH	1943-08-27	2	69	2	3	2	2	0	2	2	2	2	2	2	2	2	2	2	2	2	2	1	2	1	6	1	5.5	2	3	3	14	2	4	15	1	2	1	2	1	1	2	2	2	1	2	2	7
RD240475	1	SAH	1975-04-24	1	34	1	3	2	2	0	2	2	2	2	2	2	1	2	1	2	2	2	2	1	2	1	2	3	4.9	2	3	2	15	1	3	15	1	5	1	1	1	1	2	2	2	1	2	2	105
SU151263	1	SAH	1963-12-15	1	50	2	3	2	2	0	2	1	2	2	2	2	2	2	1	2	2	2	2	1	2	1	7	2	3.9	2	3	2	15	1	3	15	1	4	1	2	1	1	2	2	2	1	2	2	59
SE030349	1	SAH	1949-03-03	2	55	1	3	2	2	0	2	0	0	2	0	2	0	2	2	0	0	0	0	1	2	1	2	3	7.2	2	3	3	0	0	3	15	3	8	2	1	1	1	2	2	2	1	2	2	23
SB040768	1	SAH	1968-07-04	2	46	2	3	2	2	0	2	1	2	2	2	2	2	2	1	2	2	2	2	1	2	1	6	1	5.8	1	3	2	15	1	3	15	1	2	1	1	1	1	2	2	2	3	2	2	56
SB250550	1	SAH	1950-05-25	2	59	2	3	1	2	0	2	2	2	2	2	2	2	2	1	2	1	1	2	1	1	2	6	2	6	4	3	3	10	4	4	14	2	2	1	1	1	1	1	1	2	1	2	2	102
SA140543	1	SAH	1943-05-14	2	68	2	3	2	2	0	2	0	2	2	2	2	2	2	1	2	2	2	2	1	2	1	7	2	5.2	2	3	1	15	1	3	15	1	4	2	1	1	1	2	2	2	1	2	2	28
SP220172	1	SAH	1972-01-22	2	35	1	3	2	2	0	2	1	2	2	2	2	2	2	1	2	1	1	2	1	2	1	10	2	9.5	2	3	2	14	2	4	13	3	8	3	1	1	1	1	1	2	1	2	2	138
SB081062	1	SAH	1962-10-08	2	49	1	3	1	2	0	2	0	0	2	2	2	1	2	1	2	2	2	2	1	1	4	4	1	7.28	2	3	2	15	1	3	15	1	4	1	1	1	1	2	2	2	3	2	2	43
SB250658	1	SAH	1958-06-25	2	57	1	2	1	2	0	2	2	2	2	2	2	1	2	1	2	2	1	1	1	1	3	4	2	0	2	1	2	15	1	3	15	1	23	1	1	1	1	1	2	2	1	2	2	21
SG180759	1	SAH	1959-07-18	1	48	1	2	2	2	0	2	1	2	2	2	2	1	2	3	2	1	1	2	1	2	1	2	3	5.8	2	3	3	0	0	4	14	4	5	3	1	2	1	1	1	2	1	2	2	155
SD150260	1	SAH	1960-02-15	1	55	2	3	1	2	4	2	1	2	2	2	2	2	2	1	2	1	1	2	1	2	1	9	2	2.8	2	3	5	3	5	4	15	3	4	1	1	1	1	1	1	1	1	2	2	41
SE210650	1	SAH	1950-06-21	2	49	1	3	2	2	0	2	1	1	2	2	2	1	1	4	0	0	0	0	1	1	2	8	3	0	4	3	3	14	2	1	15	1	23	1	1	1	1	2	2	2	3	2	2	80
SC150852	1	SAH	1952-08-15	2	52	1	2	2	2	0	2	0	0	2	2	2	0	2	1	2	2	2	2	1	1	4	4	2	0	3	4	0	0	0	0	0	7	23	0	0	0	1	0	0	0	0	0	0	177
SG220746	1	SAH	1946-07-22	2	66	1	2	2	2	0	2	2	2	2	2	2	2	2	1	2	1	2	2	1	1	2	8	3	6.7	2	3	3	14	2	4	13	5	5	3	1	2	1	1	1	2	1	2	2	7
SG010247	1	SAH	1947-02-01	2	68	1	3	2	2	0	2	2	2	2	2	2	2	2	0	0	0	0	0	1	2	1	2	3	4.2	2	3	2	15	1	0	15	1	5	1	1	1	1	2	2	2	2	2	2	18
SF050665	1	SAH	1965-06-05	1	45	1	3	2	2	0	2	1	1	2	2	2	2	2	1	2	1	1	2	1	2	1	2	3	4.5	2	3	3	7	4	4	14	4	5	3	1	2	1	1	1	2	1	2	2	98
SP021263	1	SAH	1963-12-02	2	46	2	3	2	2	0	2	1	2	2	2	2	2	2	1	2	2	1	2	1	2	1	2	3	9.7	1	3	4	4	5	3	15	1	7	1	1	1	1	2	2	2	1	2	2	28
SB210163	1	SAH	1963-01-21	2	46	1	3	2	2	0	2	0	0	2	2	2	2	2	1	2	2	2	1	1	1	2	6	2	5.3	2	3	2	15	1	3	15	1	3	1	1	1	1	2	2	2	3	2	2	101
SC210759	1	SAH	1959-07-21	2	49	1	3	2	2	0	2	2	2	2	2	2	2	1	1	2	1	2	2	1	2	1	2	3	7.3	2	3	3	13	2	4	15	1	8	1	1	1	1	2	2	2	1	2	2	127
SS170369	1	SAH	1969-03-17	2	38	2	3	2	2	0	2	1	2	2	2	2	2	2	1	2	1	1	2	1	1	2	8	3	4.5	2	3	2	15	1	4	15	1	4	1	1	1	1	1	1	1	1	2	2	140
SG140870	1	SAH	1970-08-14	2	43	1	3	2	2	0	2	2	2	2	2	2	1	2	1	2	1	2	2	1	2	1	4	1	7.6	2	3	2	15	1	4	15	1	4	1	1	1	1	2	2	2	1	2	2	58
SR220262	1	SAH	1962-02-22	1	46	1	3	2	2	0	2	0	0	2	2	2	1	2	2	2	2	2	2	1	2	1	2	3	4.4	2	3	2	15	1	4	15	1	5	1	1	1	1	2	2	2	1	2	2	6
SP180455	1	SAH	1955-04-18	2	53	2	3	2	2	0	2	2	2	2	2	1	2	2	1	2	1	2	2	1	2	1	1	2	8.6	2	3	2	15	1	4	15	0	7	1	3	1	1	2	2	2	1	2	2	130
SD140669	1	SAH	1969-06-14	1	43	1	3	2	2	0	2	2	2	2	2	1	1	2	1	2	1	2	2	1	2	1	1	1	6	2	3	2	15	1	4	15	1	5	1	1	1	1	2	2	2	2	2	2	81
SR110948	1	SAH	1948-09-11	1	59	2	3	2	2	0	2	1	1	2	2	2	2	2	1	2	1	1	2	1	2	1	2	3	8.7	2	3	3	14	2	4	15	4	7	3	2	2	1	1	1	2	1	2	2	18
SB280965	1	SAH	1965-09-28	2	45	1	3	2	2	0	2	1	1	1	0	2	2	2	2	1	2	2	2	1	2	1	6	2	6.6	2	3	3	13	3	4	13	5	3	3	2	2	1	2	2	2	3	2	2	90
SK040669	1	SAH	1969-06-04	2	41	1	3	2	2	0	2	2	2	2	1	2	2	2	1	2	1	1	2	1	1	3	4	2	6.3	2	3	3	13	2	4	15	1	1	1	1	1	1	1	1	1	2	2	2	87
SH150362	1	SAH	1962-03-15	2	43	2	3	2	2	0	2	0	0	2	0	2	0	2	2	0	0	2	0	1	2	1	2	3	5.8	1	3	3	13	2	4	15	1	4	1	0	1	0	2	2	2	1	2	2	47
TH260548	1	SAH	1948-05-26	1	62	1	2	1	2	3	2	1	2	2	2	2	1	2	1	2	2	2	2	1	2	1	2	3	5.7	2	2	2	15	1	3	15	1	5	1	1	1	1	2	2	2	1	2	2	79
TR030745	1	SAH	1945-07-03	2	71	1	3	2	2	0	2	2	2	2	2	2	1	2	1	2	2	2	2	1	1	3	7	2	6.7	4	3	2	14	2	3	14	3	6	3	3	1	2	1	1	2	3	1	1	12
TH310360	1	SAH	1960-03-31	2	46	1	2	1	2	0	2	1	2	1	2	1	2	2	1	2	2	2	2	1	1	2	4	1	22.5	4	3	3	14	2	0	15	2	12	1	1	1	1	2	2	2	2	2	2	148
TH020864	1	SAH	1964-08-02	2	51	1	3	2	2	0	2	2	2	2	2	2	2	2	1	2	2	2	1	1	1	2	6	1	5.5	1	3	2	15	1	3	15	1	3	1	1	1	1	2	2	2	1	2	2	52
TA050559	1	SAH	1959-05-05	2	49	2	3	2	2	0	2	1	2	2	2	2	1	2	0	0	0	0	0	1	1	2	8	3	8.6	2	2	0	0	0	0	0	7	7	0	0	0	1	2	2	2	1	2	2	111
TM190279	1	SAH	1979-02-19	2	36	1	3	2	2	0	2	2	1	2	2	2	1	2	4	0	0	0	0	1	2	1	6	1	5.8	1	3	2	15	1	1	15	1	3	1	1	1	1	2	2	2	1	0	2	6
TM030970	1	SAH	1970-09-03	1	39	1	3	2	2	0	2	1	2	2	2	2	1	2	1	2	2	2	2	1	2	1	2	3	13.5	2	3	2	15	1	3	15	0	11	1	1	1	1	2	2	2	3	2	1	93
TA160985	1	SAH	1985-09-16	2	33	1	2	2	2	0	2	0	0	2	2	2	1	2	1	2	2	2	2	1	2	3	13	1	3.3	2	3	3	13	2	3	15	1	5	1	1	1	1	2	2	2	1	2	2	8
UM200264	1	SAH	1964-02-20	1	43	1	3	2	2	0	2	0	0	2	2	2	0	2	1	2	1	1	2	1	2	1	2	3	8.5	2	3	3	13	2	4	15	3	8	2	1	1	1	1	1	2	1	2	2	145
UA260372	1	SAH	1972-03-26	1	38	1	3	1	2	0	2	1	2	2	2	2	2	2	1	2	2	2	1	1	1	2	2	3	6.5	2	1	2	15	1	3	15	0	6	1	1	1	1	2	2	2	1	2	2	50
VD090753	1	SAH	1953-07-09	2	62	1	3	1	2	0	2	2	2	2	2	2	2	2	2	2	1	1	2	1	2	1	2	3	8.4	2	3	2	15	1	4	14	3	8	3	1	1	1	1	1	2	1	2	2	6
WS231253	1	SAH	1953-12-23	2	53	1	2	1	2	0	2	1	1	2	2	2	2	2	1	2	2	1	2	1	1	5	8	3	16.5	2	3	4	4	5	3	13	4	8	2	1	2	1	1	1	1	1	2	2	90
WA200867	1	SAH	1967-08-20	2	50	1	3	2	2	0	2	1	2	2	2	2	2	2	2	2	1	1	2	1	1	2	4	2	5.7	2	3	5	3	5	4	15	4	1	1	1	2	1	1	1	2	1	2	2	13
WU130164	1	SAH	1964-01-13	1	47	2	3	1	2	0	2	1	1	2	2	2	2	2	1	2	1	1	2	1	2	1	2	3	3.5	2	3	3	13	2	4	14	3	4	2	1	1	1	1	1	2	1	2	2	95
WD191071	1	SAH	1971-10-19	1	30	1	3	1	2	0	2	1	1	2	2	2	1	2	1	2	1	1	2	1	2	1	11	1	6.6	2	3	3	14	2	4	14	4	5	3	1	2	1	1	1	1	2	2	2	210
WB230262	1	SAH	1962-02-23	2	47	1	3	1	2	3	2	1	2	2	2	1	2	2	1	2	1	1	2	1	2	1	7	1	5.1	2	3	3	14	2	4	15	1	5	1	1	1	1	1	1	1	2	1	2	117
WR210153	1	SAH	1953-01-21	2	65	1	2	1	2	5	2	1	2	2	2	2	2	2	1	2	1	1	2	1	2	1	4	1	8.1	2	3	3	11	4	4	12	4	4	3	1	2	1	1	1	1	1	2	2	6
WR170154	1	SAH	1954-01-17	2	53	1	3	2	2	2	2	1	1	2	2	2	2	2	1	2	2	2	2	1	1	2	6	1	5.8	1	3	2	15	1	3	15	1	3	1	1	1	1	1	1	2	2	2	2	33
WI300462	1	SAH	1962-04-30	2	53	1	3	2	2	0	2	1	2	2	2	2	2	2	2	2	1	1	1	1	1	2	4	1	7.7	2	3	5	3	5	4	13	4	4	1	1	2	1	1	1	1	1	2	2	42
WW280245	1	SAH	1945-02-28	1	64	1	3	2	2	0	2	2	2	2	2	2	2	2	1	2	2	2	2	1	2	1	1	1	5.1	2	3	2	15	1	3	15	1	5	1	1	1	1	2	2	2	3	2	1	116
WM220860	1	SAH	1960-08-22	2	46	1	3	2	2	4	2	1	2	2	2	2	2	2	2	1	2	2	2	1	2	1	6	1	7.4	2	3	4	0	0	4	14	4	7	2	1	2	1	2	2	2	0	0	2	138
WS150964	1	SAH	1964-09-15	2	42	2	3	2	2	0	2	1	1	1	0	2	2	2	1	2	1	1	2	1	1	3	10	2	6.8	2	2	5	3	5	4	14	4	3	1	1	2	1	1	1	2	2	2	2	24
ZP090158	1	SAH	1958-01-09	2	47	1	3	2	2	0	2	0	0	2	2	2	0	2	1	2	2	2	2	1	2	1	2	3	3.8	2	3	2	15	1	3	15	2	5	2	2	1	1	2	2	2	1	2	2	20
ZA070567	1	SAH	1967-05-07	1	40	2	3	2	2	0	2	1	2	2	2	2	2	2	1	0	0	1	0	1	2	1	4	2	5.22	2	3	2	15	1	0	15	2	0	2	0	1	0	2	2	2	1	2	2	3
HH231249	1	SAH	1949-12-23	2	57	2	3	2	2	0	2	1	2	2	2	2	2	2	1	2	1	1	2	1	2	1	9	2	7.6	2	3	3	14	2	4	14	3	7	2	1	1	1	1	1	2	1	2	2	148
HH021064	1	SAH	1964-10-02	1	43	1	3	1	2	0	2	1	2	2	2	2	2	2	1	0	0	0	0	1	1	2	2	3	3.9	1	3	3	14	2	0	15	2	5	1	1	1	1	1	1	2	2	2	2	137
HA130265	1	SAH	1965-02-13	2	38	2	3	2	2	0	2	1	1	2	2	2	2	2	2	1	2	2	2	1	2	1	6	1	11.7	2	3	3	13	3	4	14	2	8	1	1	1	1	2	2	2	2	2	2	63
BB250238	1	SAH	1938-02-25	2	68	1	2	1	1	0	1	0	0	2	2	1	1	2	1	2	1	2	2	1	2	1	4	2	2.1	2	3	3	14	1	4	15	2	1	1	2	1	1	2	2	2	1	2	2	142
BH311252	1	SAH	1952-12-31	1	40	1	2	1	2	0	2	1	1	2	2	2	1	2	1	2	1	1	2	1	1	2	8	3	0	1	3	2	15	1	4	15	1	23	1	1	1	1	1	1	2	1	2	2	300
JP210153	1	SAH	1953-01-21	1	45	2	3	0	2	0	2	1	2	2	2	2	1	2	0	0	0	0	0	1	1	2	4	2	0	4	3	4	15	1	0	15	1	23	1	1	1	1	2	2	2	1	2	2	172
AK111134	2	IA	1934-11-11	2	76	1	3	2	2	5	2	2	2	2	2	2	2	2						2	2	1	4	1	17.1	2	3		15			15	1	8			1	1	2	2	2	1	2	2	96
AI180562	2	IA	1962-05-18	2	52	2	3	2	2	0	2	2	2	2	2	2	1	2						2	1	3	4	1	8.1	2	3		15			15	0	3			1	1	2	2	2	1	2	2	47
AC060661	2	IA	1961-06-06	2	54	1	3	2	2	0	2	2	1	2	2	2	2	2						2	1	5	6	2	8.7	4	3		15			15	1	6			1	1	2	2	2	1	2	2	24
AI240144	2	IA	1944-01-24	2	64	1	3	1	2	0	1	1	2	2	2	2	2	2						2	1	2	6	2	9.6	2	3		15			15	0	6			1	1	2	2	2	1	2	2	42
BK120627	2	IA	1927-06-12	1	81	1	3	2	2	5	2	1	2	2	2	1	2	2						2	2	1	1	2	11	2	3		15			15	0	12			1	1	2	2	2	1	2	2	35
BC010647	2	IA	1947-06-01	2	68	1	3	2	2	0	1	0	0	2	2	2	1	2						2	1	2	2	3	5.6	3	3		15			15	0	5			1	1							0
BJ230156	2	IA	1956-01-23	2	53	2	3	2	2	0	2	1	2	2	2	1	2	2						2	1	4	4	1	22.3	2	3		15			15	1	10			1	1	2	2	2	1	2	2	128
BD090249	2	IA	1949-02-09	2	65	2	3	2	2	0	2	2	2	2	2	1	2	2						2	1	3	4	1	9.6	2	3		15			15	0	3			1	1	2	2	2	1	2	1	53
BK250163	2	IA	1963-01-25	2	47	1	3	2	2	4	2	0	0	2	2	1	2	2						2	2	1	4	1	11.4	2	3		15			15	1	7			1	0	2	2	2	3	2	1	108
BS190760	2	IA	1960-07-19	2	57	1	3	2	2	0	2	1	2	2	2	2	2	2						2	1	2	6	1	8.86	1	3		15			13	2	6			1	1	2	2	2	1	2	2	21
BE100254	2	IA	1954-02-10	2	63	1	3	1	2	0	1	1	2	2	2	2	1	1						2	2	1	1	1	8.9	3	3		15			15	1	8			1	0							0
BR010354	2	IA	1954-03-01	1	56	1	3	1	2	3	1	2	1	2	2	2	2	2						2	2	1	4	2	8.2	2	3		15			15	1	4			1	1	2	2	2	1	2	2	27
BR270161	2	IA	1961-01-27	1	56	2	2	2	2	0	2	0	0	2	2	2	2	2						2	1	3	6	2	8.4	3	3		14			15	0	5			1	0							0
BD080762	2	IA	1962-07-08	1	53	1	3	1	2	5	2	2	2	2	2	2	1	2						2	2	1	6	1	15.1	2	3		15			15	0	9			1	1	2	2	2	1	2	2	23
BC220155	2	IA	1955-01-22	2	51	1	3	2	2	3	2	1	2	2	2	2	2	2						2	1	3	8	3	8.4	2	3		15			15	0	8			1	1	2	2	2	1	2	2	154
BW070244	2	IA	1944-02-07	1	67	1	2	1	2	5	2	1	1	2	2	1	1	2						2	2	1	8	3	10.7	3	3		15			15	0	11			1	1							57
BG110737	2	IA	1937-07-11	1	76	1	3	1	2	1	1	2	2	2	2	1	2	2						2	2	1	10	1	9.3	3	3		15			15	0	9			1	0							0
BG010648	2	IA	1948-06-01	1	61	1	2	2	2	0	2	2	2	2	2	2	2	2						2	2	1	4	1	13.9	3	2		15			15	0	7			1	1							120
BL130632	2	IA	1932-06-13	2	84	1	3	2	2	4	2	2	2	2	2	2	2	2						2	2	1	4	1	23.1	2	3		15			15	4	12			2	0	2	2	2	1	2	2	0
DK080450	2	IA	1950-04-08	2	57	1	3	1	2	0	2	0	0	2	0	2	2	2						2	1	3	6	2	6.6	2	3		0			0	7	3			0	0	2	2	2	1	2	2	172
DH250841	2	IA	1941-08-25	2	64	1	2	2	2	4	2	1	0	2	2	2	2	2						2	2	1	8	3	9.2	3	3		15			15	0	8			1	1							12
DP030744	2	IA	1944-07-03	1	72	1	2	2	2	0	1	1	2	2	2	2	2	2						2	2	1	2	3	3.6	3	3		15			15	3	6			1	1							30
EK030863	2	IA	1963-08-03	2	50	1	3	1	2	2	2	1	2	2	2	1	2	2						2	1	3	6	2	8.3	4	3		15			15	1	6			1	1	2	2	2	1	2	2	85
EB200935	2	IA	1935-09-20	2	76	1	2	1	2	0	1	2	2	2	0	2	1	2						2	2	1	6	2	9.1	3	3		15			14	3	7			1	0							0
ED030173	2	IA	1973-01-03	2	35	2	3	2	2	0	2	1	2	2	2	2	2	2						2	2	1	8	3	8.9	2	3		15			15	0	7			1	1	2	2	2	1	2	2	117
FB261161	2	IA	1961-11-26	2	45	1	3	2	2	0	1	1	2	2	2	2	2	1						2	2	1	7	1	5.1	2	3		15			15	0	5			1	1	2	2	2	1	2	2	43
FK101042	2	IA	1942-10-10	1	74	1	3	1	2	1	2	0	0	2	2	2	2	2						2	2	1	12	1	5.4	3	3		15			15	0	6			1	1							36
FH240551	2	IA	1951-05-24	2	67	1	2	2	2	0	2	2	2	2	2	1	1	2						2	2	1	8	3	11.16	2	3		15			15	0	11			1	1	2	2	2	1	2	2	33
FB170545	2	IA	1945-05-17	1	60	2	3	2	2	0	2	1	1	2	2	2	2	2						2	2	1	6	1	8.7	1	3		15			15	1	5			1	1	2	2	2	1	2	2	39
FP220554	2	IA	1954-05-22	2	56	1	3	2	2	0	2	1	2	1	2	2	1	2						2	2	1	6	1	12.3	1	3		15			15	1	9			1	0	2	2	2	1	2	2	0
GH160562	2	IA	1962-05-16	1	52	1	3	2	2	0	1	1	1	2	2	2	2	2						2	2	1	4	1	4.5	2	3		15			15	0	1			1	1	2	2	2	1	2	2	56
GL280337	2	IA	1937-03-28	1	74	1	2	1	2	4	1	0	0	2	2	2	2	2						2	1	3	1	2	5.9	3	3		15			15	1	6			1	1							99
GJ291187	2	IA	1987-11-29	2	19	2	3	2	2	0	2	1	1	2	1	2	2	2						2	1	2	4	1	5.1	3	3		15			15	0	0			1	1							66
GD030939	2	IA	1939-09-03	1	72	2	2	2	2	4	1	2	1	2	0	0	2	2						2	2	1	6	2	19.2	3	3		15			15	0	9			1	1							65
GU150540	2	IA	1940-05-15	1	77	1	3	1	2	0	2	0	0	2	2	1	2	2						2	2	1	8	3	35	3	3		15			15	0	16			1	0							13
GH280442	2	IA	1942-04-28	2	66	1	2	2	2	0	2	2	2	2	2	2	2	2						2	1	2	4	2	11.2	2	3		15			15	0	7			1	0	2	2	2	1	2	2	77
GG160553	2	IA	1953-05-16	2	56	2	3	1	2	0	2	1	2	2	2	1	2	2						2	2	1	6	1	14.9	2	3		15			15	0	8			1	1	2	2	2	1	2	2	54
HL010142	2	IA	1942-01-01	2	66	1	2	1	2	0	2	2	2	1	2	2	1	2						2	1	2	6	2	10.3	2	3		15			15	0	9			1	1	2	2	2	1	2	2	121
HM121156	2	IA	1956-11-12	2	51	2	3	2	2	0	2	1	2	2	2	2	2	2						2	2	1	4	1	8	2	3		15			15	0	3			1	1	2	2	2	1	2	2	35
HR251053	2	IA	1953-10-25	2	57	1	3	1	2	0	2	2	1	2	2	2	1	1						2	2	1	12	1	11.1	2	3		15			15	1	11			1	1	2	2	2	1	2	2	76
HR270158	2	IA	1958-01-27	2	47	2	3	2	2	0	2	1	2	2	2	2	2	2						2	2	1	6	1	6	3	3		15			15	0	2			1	1							9
HR220839	2	IA	1939-08-22	2	70	1	2	1	2	5	2	1	2	2	2	1	1	2						2	2	1	6	2	8.8	3	1		15			15	0	7			1	1							18
HF280959	2	IA	1959-09-28	1	51	1	3	1	2	0	1	1	2	2	2	2	2	2						2	2	1	6	2	9.2	2	3		15			15	1	6			1	1	2	2	2	3	2	1	86
JS050269	2	IA	1969-02-05	2	47	1	3	1	2	0	2	1	2	1	0	2	1	1						2	2	1	6	1	14	1	3		15			15	1	9			1	1	2	2	2	1	2	2	29
JG060559	2	IA	1959-05-06	2	49	2	3	2	2	0	2	2	2	2	0	2	2	2						2	2	1	10	2	12.3	2	3		15			15	0	10			1	1	2	2	2	1	2	2	126
JR060257	2	IA	1957-02-06	2	55	1	3	1	2	0	1	1	2	2	2	2	2	2						2	2	1	6	2	7.1	2	3		15			15	1	6			1	1	2	2	2	1	2	2	33
JT220649	2	IA	1949-06-22	1	63	1	3	1	2	0	2	2	2	2	2	2	2	2						2	2	1	6	1	10.9	1	3		15			15	2	9			1	0	2	2	2	1	2	2	0
JR281140	2	IA	1940-11-28	2	76	1	3	1	2	5	1	2	2	2	2	2	2	2						2	2	1	1	2	6.1	3	3		15			15	0	6			1	1							2
JI170555	2	IA	1955-05-17	2	57	1	3	1	2	0	2	2	2	2	0	1	2	2						2	1	3	6	2	0	2	3		15			15	0	2			1	1	2	2	2	1	2	2	55
KE231039	2	IA	1939-10-23	2	76	1	3	1	2	3	2	1	2	2	2	2	2	2						2	2	1	4	1	9.8	2	3		15			15	0	5			1	1	2	2	2	2	2	2	44
KA161263	2	IA	1963-12-16	2	54	1	3	2	2	0	2	1	2	2	2	2	2	2						2	2	1	2	3	9.7	2	3		15			15	0	8			1	1	2	2	2	1	2	2	7
KA101221	2	IA	1921-12-10	2	89	1	3	2	2	3	2	0	0	2	2	2	1	2						2	2	1	4	1	20.97	2	3		15			15	2	12			1	0	2	2	2	1	2	2	0
KW180553	2	IA	1953-05-18	2	53	1	3	2	2	5	2	2	2	2	2	2	2	1						2	2	1	2	3	7	2	3		15			15	0	8			1	1	2	2	2	1	2	2	157
KJ271280	2	IA	1980-12-27	2	33	2	3	2	2	0	2	2	2	2	1	2	2	2						2	2	1	4	2	5.2	2	3		15			15	0	0			1	1	2	2	2	1	2	2	58
KE240851	2	IA	1951-08-24	2	63	1	3	1	2	0	2	1	2	2	2	2	2	2						2	2	1	2	3	7.7	2	3		15			15	1	8			1	0	2	2	2	1	2	2	11
KC261251	2	IA	1951-12-26	2	59	1	3	1	2	0	1	2	2	2	0	1	1	2						2	2	1	2	3	12.3	3	3		15			15	0	11			1	1							6
KP270546	2	IA	1946-05-27	1	61	1	3	1	2	4	2	2	2	2	2	2	1	2						2	2	1	6	1	3.1	2	3		15			15	0	3			1	1	2	2	2	1	2	2	112
KI031248	2	IA	1948-12-03	2	69	1	3	2	2	0	2	2	2	2	2	1	2	2						2	2	1	6	1	5.3	1	3		15			15	1	3			1	1	2	2	2	1	1	2	19
KA220857	2	IA	1957-08-22	2	52	1	3	1	1	0	2	1	1	2	0	2	2	2						2	1	3	8	3	11.5	2	3		15			15	0	11			1	1	2	2	2	3	2	2	96
KE160341	2	IA	1941-03-16	2	72	1	3	1	2	5	1	2	2	2	2	2	2	2						2	2	1	4	2	4.8	3	3		15			15	0	2			1	1							21
LM030677	2	IA	1977-06-03	2	34	1	3	2	2	5	2	2	2	2	1	2	2	2						2	1	2	6	2	6.1	1	3		15			15	0	3			1	1	2	2	2	1	2	2	94
LA261061	2	IA	1961-10-26	2	56	2	3	2	2	0	2	1	2	2	0	2	2	2						2	2	1	10	1	5.5	1	3		15			15	1	4			1	1	2	2	2	1	2	2	15
LK160850	2	IA	1950-08-16	2	56	1	2	2	2	0	2	0	0	2	2	1	0	2						2	2	1	7	2	7.6	2	3		0			0	7	8			0	1	0	0	0	1	2	2	137
MH130970	2	IA	1970-09-13	2	45	2	3	2	2	0	2	1	2	2	2	2	2	2						2	1	2	2	3	5.8	1	3		15			14	2	4			1	1	2	2	2	1	2	2	4
MS040846	2	IA	1946-08-04	2	73	1	3	2	2	4	1	2	2	2	2	2	1	2						2	2	1	2	3	5	2	3		15			15	0	6			1	1	2	2	2	1	2	2	23
MM310158	2	IA	1958-01-31	2	57	2	3	2	2	0	2	1	2	2	2	1	2	2						2	2	1	4	1	7.9	2	3		15			15	0	3			1	1	2	2	2	1	2	2	45
MG190767	2	IA	1967-07-19	2	41	1	3	2	2	0	2	1	2	2	2	2	1	2						2	1	2	6	2	8.7	2	3		15			15	1	6			1	1	2	2	2	1	2	2	137
MN070639	2	IA	1939-06-07	1	70	1	3	2	2	0	2	2	2	2	2	2	2	2						2	2	1	2	3	4.9	2	3		15			15	0	6			1	1	2	2	2	1	2	2	118
MG291249	2	IA	1949-12-29	2	66	1	3	2	2	0	2	2	2	2	2	2	2	2						2	2	1	6	2	2.5	3	3		15			15	0	3			1	1							24
MH050143	2	IA	1943-01-05	2	71	2	3	2	2	0	2	2	2	2	2	1	2	2						2	1	2	3	1	7.8	3	3		15			15	0	8			1	1							64
MB170358	2	IA	1958-03-17	2	52	1	3	1	2	0	2	1	2	2	2	1	2	2						2	2	1	6	2	5.2	2	3		15			15	0	3			1	1	2	2	2	1	2	2	30
ME110954	2	IA	1954-09-11	2	55	1	3	2	2	0	1	1	2	1	2	2	1	2						2	2	1	6	2	7	1	3		15			15	2	6			1	1	2	2	2	1	2	2	5
ML180143	2	IA	1943-01-18	1	71	1	3	1	2	0	2	1	2	2	2	2	2	2						2	2	1	4	2	12.5	2	3		15			15	0	8			1	1	2	2	2	1	2	2	15
NS221057	2	IA	1957-10-22	2	56	2	3	2	2	0	2	1	2	2	2	1	2	2						2	2	1	6	2	6.7	1	3		15			15	1	2			1	0	2	2	2	1	2	2	0
NG120653	2	IA	1953-06-12	1	54	1	3	2	2	0	2	2	2	2	2	2	2	1						2	2	1	2	3	9.5	1	3		15			15	2	8			1	1	2	2	2	1	2	2	21
NB090170	2	IA	1970-01-09	1	38	2	3	2	2	0	2	1	2	2	2	2	2	2						2	2	1	6	1	14.1	1	3		15			15	0	9			1	1	2	2	2	1	2	2	28
NA010853	2	IA	1953-08-01	2	63	1	3	2	2	0	2	2	2	2	2	2	2	2						2	2	1	1	2	3.2	3	3		15			15	0	5			1	1							32
PR230355	2	IA	1955-03-23	2	59	2	3	2	2	0	2	1	1	2	2	2	2	2						2	2	1	6	1	4.4	3	3		15			15	0	2			1	0							0
PB270756	2	IA	1956-07-27	1	54	2	3	2	2	0	2	1	1	2	2	2	2	2						2	2	1	2	3	2.2	3	3		15			15	0	4			1	0							0
PB240255	2	IA	1955-02-24	2	54	2	3	2	2	3	2	2	2	2	2	2	1	1						2	2	1	2	3	5.2	2	3		15			15	0	4			1	1	2	2	2	1	2	2	93
PM161068	2	IA	1968-10-16	2	40	1	3	2	2	0	2	2	2	2	2	2	2	1						2	1	2	4	2	9.2	2	3		15			15	0	3			1	1	2	2	2	1	2	2	114
PH030541	2	IA	1941-05-03	2	63	1	3	1	2	3	2	2	2	2	2	2	0	2						2	1	2	4	2	16.7	3	3		15			15	1	7			1	1							63
PM191170	2	IA	1970-11-19	1	48	2	3	2	2	0	2	1	1	2	2	2	2	2						2	2	1	6	2	6.8	2	3		15			15	0	2			1	1	2	2	2	1	2	2	24
PA310360	2	IA	1960-03-31	2	55	2	3	2	2	0	2	2	2	2	0	1	1	2						2	2	1	4	2	7.8	2	3		15			15	0	3			1	1	2	2	2	1	2	2	21
PJ201245	2	IA	1945-12-20	1	65	1	3	1	2	0	2	1	1	2	2	2	1	2						2	2	1	4	1	17.3	2	3		15			15	1	7			1	1	2	2	2	1	2	2	81
PK300146	2	IA	1946-01-30	2	62	1	3	2	2	0	2	2	2	2	2	1	2	2						2	2	1	6	1	7.3	2	3		15			15	0	6			1	1	2	2	2	1	2	2	129
PL160553	2	IA	1953-05-16	1	61	1	3	1	2	0	1	1	1	2	2	2	1	2						2	2	1	4	1	5.3	3	3		15			15	0	1			1	1							36
HL110440	2	IA	1940-04-11	2	72	1	3	1	2	5	1	2	2	1	2	2	1	2						2	2	1	6	1	9.1	1	3		15			15	2	7			1	1	2	2	2	1	2	2	7
PH090142	2	IA	1942-01-09	2	74	1	3	2	2	0	2	1	2	2	2	2	2	2						2	1	2	6	2	8.6	2	3		15			15	4	7			2	0	2	2	2	1	2	2	0
PB040158	2	IA	1958-01-04	1	59	1	3	2	2	0	2	0	0	2	2	2	1	2						2	1	2	2	3	5.7	3	3		15			15	0	5			1	1							2
RB200141	2	IA	1941-01-20	2	73	1	2	2	1	0	2	1	2	2	2	1	2	2						2	2	1	6	1	12.4	2	3		15			15	0	10			1	1	2	2	2	1	2	2	17
RB301059	2	IA	1959-10-30	1	58	1	2	1	1	5	2	2	1	2	2	1	2	2						2	2	1	4	2	4.8	3	3		15			15	2	1			1	1							11
RS060866	2	IA	1966-08-06	2	46	1	3	2	2	0	2	1	2	2	2	2	1	2						2	2	1	6	2	0	1	1		15			15	2	23			1	1	2	2	2	1	2	2	13
RH250738	2	IA	1938-07-25	2	66	1	3	1	2	5	2	1	0	2	2	1	1	2						2	2	1	6	1	7.8	1	3		15			15	1	6			1	1	2	2	2	1	2	2	46
RM020552	2	IA	1952-05-02	2	62	1	3	2	2	0	2	1	2	2	2	1	1	2						2	1	2	10	2	8.6	2	3		15			15	2	8			1	1	2	2	2	1	2	2	12
SI170258	2	IA	1958-02-17	1	48	2	3	2	2	0	2	1	2	2	2	2	2	2						2	2	1	6	2	11.3	2	3		15			15	1	8			1	1	2	2	2	1	2	2	66
SE170731	2	IA	1931-07-17	2	78	1	3	2	2	4	1	2	2	2	2	2	1	2						2	2	1	6	1	2.4	1	3		15			14	4	4			2	0	2	2	2	1	2	2	0
SG050160	2	IA	1960-01-05	2	53	2	3	2	2	0	2	1	2	2	2	2	1	2						2	2	1	8	3	8.1	2	3		15			15	0	7			1	1	2	2	2	1	2	2	6
SS121143	2	IA	1943-11-12	2	67	2	3	2	2	0	1	1	2	2	2	2	2	2						2	2	1	4	2	9.4	2	3		15			15	0	3			1	1	2	2	2	3	2	1	102
SE050140	2	IA	1940-01-05	2	70	1	3	2	2	0	2	2	2	1	2	2	1	2						2	2	1	4	1	20.1	2	3		15			15	1	12			1	1	2	2	2	1	2	2	12
SU131061	2	IA	1961-10-13	2	45	1	3	2	2	0	2	1	2	2	1	2	1	2						2	2	1	4	1	16	2	3		15			15	0	7			1	1	2	2	2	1	2	2	12
SC120357	2	IA	1957-03-12	2	54	1	3	1	2	3	2	2	2	2	2	2	2	2						2	1	2	4	1	8	2	3		15			15	0	4			1	1	2	2	2	1	2	2	96
SH240338	2	IA	1938-03-24	2	76	1	3	1	2	3	2	2	2	2	2	2	2	2						2	2	1	4	2	16.7	2	3		15			15	2	8			1	1	2	2	2	1	2	2	12
SR151054	2	IA	1954-10-15	2	60	1	3	2	2	0	2	0	0	2	2	2	2	2						2	2	1	4	1	4.7	2	3		15			0	7	1			0	1	2	2	2	0	2	0	54
SB241050	2	IA	1950-10-24	2	65	1	3	1	2	5	1	1	2	1	2	2	2	2						2	1	2	8	3	4.6	4	3		15			15	3	5			1	2	2	2	2	1	2	2	2
SW011248	2	IA	1948-12-01	1	65	1	2	2	2	0	2	2	1	2	2	2	1	2						2	2	1	2	3	5.3	2	3		15			15	0	5			1	1	2	2	2	1	2	2	54
SG130339	2	IA	1939-03-13	2	68	1	3	1	2	0	2	2	2	2	2	2	2	2						2	1	2	6	1	4.3	3	3		15			15	1	3			1	0							0
SB130369	2	IA	1969-03-13	2	44	1	3	2	2	0	2	1	2	1	2	1	1	2						2	1	2	6	1	6.9	4	3		15			15	1	3			1	1	2	2	2	1	2	2	78
SK020247	2	IA	1947-02-02	2	66	1	2	1	2	0	2	2	2	2	2	1	1	2						2	2	1	6	1	5.9	2	3		15			15	0	3			1	0	2	2	2	1	2	2	67
TK020346	2	IA	1946-03-02	1	68	1	2	1	2	5	1	2	1	2	2	2	2	2						2	2	1	2	3	2.8	3	3		15			15	0	5			1	0							0
TC041254	2	IA	1954-12-04	2	52	1	3	2	2	0	2	2	2	2	2	2	2	2						2	1	2	4	1	5.7	2	3		15			15	1	1			1	1	2	2	2	3	2	2	71
TJ210637	2	IA	1937-06-21	2	79	2	3	2	2	0	2	2	2	2	2	2	2	2						2	2	1	4	1	18.1	3	3		15			15	2	7			1	0							0
TR120654	2	IA	1954-06-12	2	60	2	3	2	2	2	2	0	0	2	2	2	2	2						2	2	1	3	1	3.5	3	3		15			15	1	4			1	1							79
TB201134	2	IA	1934-11-20	2	78	1	3	1	2	2	2	2	2	2	2	1	2	2						2	1	2	6	1	8.3	4	3		15			15	0	7			1	1	2	2	2	1	2	2	36
TK130184	2	IA	1984-01-13	2	34	1	2	1	2	0	2	1	2	2	2	2	1	2						2	2	1	6	2	12.9	1	3		15			15	1	9			1	1	2	2	2	1	2	2	15
TL080163	2	IA	1963-01-08	2	54	2	3	2	2	0	2	2	2	2	2	2	2	2						2	2	1	4	1	16.9	2	3		15			15	3	6			1	1	2	2	2	1	2	2	39
VG121053	2	IA	1953-10-12	1	57	2	3	2	2	0	2	1	1	2	2	2	2	2						2	2	1	6	2	7.6	1	3		15			15	1	5			1	0	2	2	2	1	2	2	0
VR090657	2	IA	1957-06-09	1	54	1	3	2	2	2	2	2	1	2	2	2	1	2						2	2	1	6	1	7.7	3	3		15			15	0	6			1	1							85
VA200171	2	IA	1971-01-20	2	45	1	3	1	2	0	1	1	2	2	2	1	1	2						2	1	2	2	3	5.9	2	3		15			15	1	5			1	1	2	2	2	1	2	2	20
WA090336	2	IA	1936-03-09	2	71	1	3	1	2	4	2	2	2	2	2	2	2	2						2	2	1	4	1	10.4	2	3		15			15	0	8			1	1	2	2	2	1	2	2	30
WK110247	2	IA	1947-02-11	1	59	1	2	2	2	0	2	1	2	2	2	2	1	2						2	2	1	6	2	10.9	2	3		15			15	2	9			1	1	2	2	2	1	2	2	21
WR150758	2	IA	1958-07-15	1	59	1	2	2	2	4	2	1	2	2	2	2	1	1						2	2	1	6	1	5.5	1	3		15			15	1	3			1	1	2	2	2	1	2	2	34
WU150250	2	IA	1950-02-15	2	56	1	3	2	2	0	2	1	2	2	2	2	2	1						2	1	2	6	1	7.4	2	3		15			15	0	6			1	1	2	2	2	1	2	2	134
WB030664	2	IA	1964-06-03	2	50	2	3	2	2	0	2	1	2	2	1	2	2	2						2	1	5	4	2	4.1	4	3		15			15	0	0			1	1	2	2	2	3	2	1	60
WG071160	2	IA	1960-11-07	2	57	2	3	1	2	3	2	2	2	2	2	1	2	2						2	2	1	2	3	3.7	1	3		15			14	2	4			1	1	2	2	2	1	2	2	30
WH141053	2	IA	1953-10-14	2	60	1	2	2	2	0	2	1	2	2	2	2	1	2						2	2	1	8	3	7.4	2	3		15			15	0	8			1	1	2	2	2	1	2	2	7
WK120249	2	IA	1949-02-12	1	60	1	3	1	2	0	2	0	0	2	2	2	2	2						2	2	1	6	2	3.7	3	3		15			15	0	3			1	1							113
ZH120559	2	IA	1959-05-12	1	53	1	3	1	2	5	1	2	2	2	2	2	2	2						2	2	1	6	1	8.7	2	3		0			0	0	6			1	0	2	2	2	1	2	2	0
ZI121238	2	IA	1938-12-12	2	70	1	3	2	2	5	2	2	2	2	2	1	1	2						2	2	1	4	2	20.1	2	3		15			15	1	12			1	1	2	2	2	1	2	2	9
ZB120264	2	IA	1964-02-12	1	50	1	3	2	2	0	2	1	2	2	2	2	2	2						2	1	3	4	2	4.3	2	3		15			15	0	1			1	1	2	2	2	1	2	2	50
ZE010936	2	IA	1936-09-01	2	76	1	3	1	2	4	2	2	2	2	2	2	1	2						2	2	1	4	1	9.9	3	3		15			15	0	5			1	1							1
HB201053	2	IA	1953-10-20	2	54	2	3	2	2	0	1	2	2	2	0	2	1	2						2	2	1	6	1	7.6	2	2		15			15	1	5			1	1	2	2	2	1	2	2	9
HU131259	2	IA	1959-12-13	1	54	2	3	2	2	0	2	1	2	2	2	2	2	2						2	2	1	11	2	7.5	3	3		15			15	0	7			1	0							0
HE020555	2	IA	1955-05-02	2	55	1	3	1	2	0	1	2	2	2	2	2	2	1						2	2	1	4	2	6.2	2	3		15			15	1	1			1	1	2	2	2	1	2	2	92
MI030940	2	IA	1940-09-03	2	63	1	3	1	2	0	2	0	0	2	2	1	0	2						2	2	1	6	1	9.1	2	3		14			15	1	6			1	2	2	2	2	1	2	2	64
KS161075	2	IA	1975-10-16	2	34	2	3	2	2	0	2	1	2	2	0	2	2	2						2	2	1	4	2	7.1	2	3		15			15	0	3			1	1	2	2	2	1	2	2	59
TH210481	3	Vestibular schwannoma	1981-04-21	2	37	2	3	2	2	0	2	2	0	2	2	2	1	2
OK121236	3	Vestibular schwannoma	1936-02-16	1	80	1	3	1	2	1	2	2	2	2	2	2	2	2
SH121147	3	Vestibular schwannoma	1947-11-12	1	67	1	3	2	2	5	2	2	2	2	2	1	2	2
BI010656	3	Vestibular schwannoma	1956-06-01	2	61	1	2	2	2	0	2	2	0	1	2	2	2	2
SS241072	3	Vestibular schwannoma	1972-10-24	2	47	2	3	2	2	0	2	2	2	2	2	1	2	2
WS090472	3	Vestibular schwannoma	1959-04-09	2	61	1	3	2	2	0	2	2	1	2	2	2	1	2
RS311072	3	Vestibular schwannoma	1971-10-31	2	47	2	3	2	2	0	2	2	2	2	2	2	2	2
BA080284	3	Vestibular schwannoma	1984-02-08	2	33	2	3	2	2	0	2	1	2	2	2	2	2	2
RH270170	3	Vestibular schwannoma	1970-01-27	2	46	2	3	2	2	0	2	2	2	1	2	2	1	2
WR070454	3	Meningioma	1954-04-07	2	61	1	3	2	2	0	2	2	2	2	2	2	2	2
SM150571	3	Meningioma	1971-05-15	1	44	1	3	2	2	0	2	1	1	2	2	2	1	2
KS081268	3	Meningioma	1968-12-08	2	43	2	3	2	2	0	2	2	2	2	2	1	2	2
MB160850	3	Meningioma	1950-08-16	1	64	1	2	2	2	0	2	2	2	2	2	2	2	2
TR181236	3	Meningioma	1936-12-18	2	79	1	2	2	2	3	2	2	2	2	2	1	2	2
EK241166	3	Meningioma	1966-11-24	2	54	2	3	2	2	0	2	2	2	2	2	2	1	2
LA300663	3	Meningioma	1963-06-30	1	57	1	3	1	2	5	2	1	0	1	2	2	1	2
WH300346	3	Meningioma	1946-03-30	2	73	1	3	2	2	5	2	2	2	2	2	2	2	2
AH140747	3	Meningioma	1947-07-14	1	73	1	3	2	2	0	2	2	2	2	2	2	2	2
BK190940	3	Meningioma	1940-09-19	2	80	1	3	1	2	3	2	2	0	2	2	2	2	2
HG120172	3	Meningioma	1972-01-12	2	49	1	3	2	2	0	2	1	2	2	2	2	2	2
KR301041	3	Meningioma	1941-10-30	2	76	1	3	2	2	0	2	2	2	2	2	1	2	2
MV290749	3	Meningioma	1949-07-29	2	65	1	3	1	2	0	2	2	2	2	2	2	2	2
RU040145	3	Meningioma	1945-01-04	2	73	1	3	2	2	0	2	1	2	2	2	1	2	1
DK230173	3	Meningioma	1973-01-23	2	41	2	3	2	2	3	2	1	2	2	2	2	2	2
GW121239	3	Meningioma	1939-12-12	1	69	2	3	1	2	0	2	2	2	2	2	2	0	2
JK111053	3	Meningioma	1953-10-11	2	64	2	2	2	2	0	2	2	2	2	2	2	1	2
NS150167	3	Meningioma	1967-01-15	2	53	1	3	1	2	0	2	1	2	2	2	1	2	2
SH060550	3	Meningioma	1950-05-06	2	69	1	3	2	2	0	2	2	2	2	2	2	2	2
SS120367	3	Meningioma	1967-03-12	2	53	1	3	2	2	0	2	2	1	2	2	1	1	2
TW220354	3	Meningioma	1954-03-22	1	66	2	3	2	2	0	2	2	2	2	2	1	2	1
TA140269	3	Meningioma	1969-02-14	2	51	1	3	2	2	0	2	2	2	2	2	2	1	2
SI070728	3	Meningioma	1928-07-07	2	87	1	3	2	2	3	2	2	2	2	2	2	0	2
RA210369	3	Meningioma	1969-03-21	2	50	2	3	2	2	0	2	1	2	1	2	2	2	2
PR191030	3	Meningioma	1930-10-19	2	75	1	3	2	2	3	2	2	0	2	2	2	0	2
PG110456	3	Meningioma	1956-04-11	2	60	2	3	2	2	0	2	1	2	2	2	2	2	2
HG030453	3	Meningioma	1953-04-03	2	64	1	3	2	2	0	2	2	2	2	2	2	1	2
UK300167	3	Meningioma	1967-01-30	1	50	1	3	2	2	0	2	1	2	2	2	2	1	2
TB061041	3	Meningioma	1941-10-06	1	75	1	3	1	2	5	2	2	2	2	2	2	2	2
KC200849	3	Meningioma	1949-08-20	2	66	1	2	1	2	0	1	2	2	2	2	2	2	2
SC181164	3	Meningioma	1964-11-18	2	53	2	3	2	2	4	2	2	1	2	2	1	2	2
GM240197	3	Meningioma	1997-01-24	1	21	2	3	2	2	0	2	2	2	2	2	2	2	2
DM020661	3	Meningioma	1961-06-02	1	57	2	3	2	2	0	2	1	2	2	2	1	1	2
TD230971	3	Meningioma	1971-09-23	2	47	2	3	2	2	0	2	2	2	2	2	2	2	2
SE210356	3	Meningioma	1956-03-21	2	65	1	3	2	2	0	2	2	2	2	2	2	1	2
RJ140861	3	Pituitary adenoma	1961-08-14	1	58	2	3	2	2	3	2	1	2	2	2	1	2	2
LU301061	3	Pituitary adenoma	1961-10-30	1	57	1	3	2	2	0	2	2	2	2	2	2	2	2
SE281263	3	Pituitary adenoma	1963-12-28	2	56	1	2	1	2	4	2	1	2	2	2	2	1	2
PA290488	3	Pineal cyst	1988-04-29	2	28	2	3	2	2	0	2	1	2	2	2	2	0	2
LN090789	3	Pineal cyst	1989-07-09	2	29	2	3	2	2	0	2	2	2	2	2	2	0	2
MS100190	3	Pineal cyst	1990-01-10	2	30	2	3	2	2	0	2	1	2	2	2	2	1	2
AM040860	4	CSVD	1960-08-04	1	54	1	3	1	2	4	1	1	0	2	2	2	1	2
BR151228	4	CSVD	1928-12-15	2	86	1	3	1	2	2	2	2	2	1	2	2	2	2
BA250430	4	CSVD	1930-04-25	2	79	0	0	0	0	6	0	0	0	0	0	1	0	0
BH080642	4	CSVD	1942-06-08	1	74	1	3	1	2	3	1	1	2	2	2	2	1	2
BK090251	4	CSVD	1951-02-09	1	65	1	3	1	2	0	1	1	1	2	2	2	1	1
CU241144	4	CSVD	1944-11-24	1	72	1	2	1	2	0	1	1	1	2	2	1	2	1
DA150657	4	CSVD	1957-06-15	1	53	1	3	1	2	0	1	1	1	2	2	2	2	2
DE120542	4	CSVD	1942-05-12	2	68	1	3	2	2	0	2	0	0	2	2	1	2	1
DJ300339	4	CSVD	1939-03-30	2	71	2	3	2	2	0	2	1	2	2	2	1	2	2
FG121036	4	CSVD	1936-10-12	2	80	1	2	2	2	5	1	2	2	2	2	2	2	1
FH281165	4	CSVD	1965-11-28	1	54	1	3	2	2	0	1	1	2	2	2	2	2	1
FI011027	4	CSVD	1927-10-01	2	89	1	3	1	2	0	2	0	0	2	2	1	2	2
GA290754	4	CSVD	1954-07-29	1	61	1	3	1	2	5	2	0	0	2	2	2	2	2
GC160864	4	CSVD	1964-08-16	2	51	1	3	1	2	0	2	0	0	2	2	2	0	2
GK251130	4	CSVD	1930-11-25	2	86	1	3	1	2	5	1	0	0	2	2	1	2	2
GE300640	4	CSVD	1940-06-30	2	75	1	3	1	2	0	2	1	2	2	2	2	2	2
HE030234	4	CSVD	1934-02-03	2	82	1	2	1	2	0	1	2	2	2	2	2	2	2
HA120632	4	CSVD	1932-06-12	2	81	1	2	1	2	2	1	2	2	2	2	2	2	2
HH250527	4	CSVD	1927-05-25	2	86	2	3	1	2	3	1	0	0	1	2	2	0	2
HM170341	4	CSVD	1941-03-17	2	72	1	2	1	2	5	1	2	2	2	2	2	1	2
HG080635	4	CSVD	1935-06-08	1	80	1	3	1	2	2	2	2	2	1	2	1	2	2
HK090235	4	CSVD	1935-02-09	1	81	1	3	1	2	5	2	2	2	2	2	2	2	2
IR050645	4	CSVD	1945-06-05	1	68	1	2	1	2	0	2	1	1	2	2	2	2	2
JB150651	4	CSVD	1951-06-15	1	62	1	3	1	2	0	1	1	1	2	2	2	2	2
KE090632	4	CSVD	1932-06-09	2	83	1	2	1	2	3	1	1	2	2	2	2	1	2
KH210338	4	CSVD	1938-03-21	2	78	1	2	1	2	0	2	2	2	2	2	2	2	2
KH100738	4	CSVD	1938-07-10	1	73	2	3	0	2	0	2	0	0	2	2	2	2	2
KC141242	4	CSVD	1942-12-14	2	63	1	3	1	2	4	1	2	2	2	2	2	2	2
KE051131	4	CSVD	1931-11-05	2	84	1	3	1	2	5	1	2	2	2	2	1	2	2
KH090739	4	CSVD	1939-07-09	1	74	1	3	1	2	0	1	1	1	2	2	1	2	2
KH010741	4	CSVD	1941-07-01	1	65	1	3	2	2	2	2	0	0	2	2	2	2	2
KW010661	4	CSVD	1961-06-01	1	53	1	3	1	2	0	1	2	0	2	2	2	2	2
LI080142	4	CSVD	1942-01-08	2	74	1	3	1	2	5	1	2	2	2	2	2	2	1
LE240342	4	CSVD	1942-03-24	2	72	0	0	0	0	6	0	0	0	0	0	0	0	0
LC310534	4	CSVD	1934-05-31	2	77	1	3	1	2	5	2	2	2	2	2	2	1	2
LS301029	4	CSVD	1929-10-30	2	81	1	3	1	2	3	1	1	1	2	2	2	1	2
LW010551	4	CSVD	1951-05-01	1	61	1	2	2	2	0	1	2	1	2	2	2	1	2
MU250357	4	CSVD	1957-03-25	1	62	1	3	1	2	2	2	0	0	2	2	2	1	2
MC310744	4	CSVD	1944-07-31	2	72	1	3	1	2	0	1	2	1	2	2	1	2	2
ME191138	4	CSVD	1938-11-19	2	76	1	2	1	2	5	1	2	2	2	2	2	1	2
MD160948	4	CSVD	1948-09-16	1	67	1	2	1	2	5	2	2	1	2	2	1	2	2
NM131133	4	CSVD	1933-11-13	1	82	1	2	1	2	5	1	1	2	2	2	2	2	2
NK140328	4	CSVD	1928-03-14	2	87	1	3	1	2	5	1	2	2	2	2	1	1	2
NH101244	4	CSVD	1944-12-10	1	70	2	3	2	2	0	2	2	2	2	2	2	0	2
NB211041	4	CSVD	1941-10-21	1	75	1	3	1	2	0	1	1	1	2	2	2	2	2
NB270646	4	CSVD	1946-06-27	2	67	1	3	0	2	0	2	0	0	2	2	2	2	2
ÖS210247	4	CSVD	1947-02-21	1	68	1	2	2	2	0	2	2	1	2	2	2	1	2
PW131044	4	CSVD	1944-10-13	1	72	1	3	1	2	0	1	1	2	2	2	2	2	2
PM281039	4	CSVD	1939-10-28	1	76	1	3	1	1	0	1	1	2	2	2	1	2	2
PB080935	4	CSVD	1935-09-08	1	78	1	3	1	2	0	2	2	2	2	2	2	2	2
PR260534	4	CSVD	1934-05-26	2	78	1	3	2	2	0	2	0	0	2	2	2	1	2
PE160853	4	CSVD	1953-08-16	2	63	2	3	1	2	0	1	1	2	2	2	2	2	2
PN220645	4	CSVD	1945-06-22	2	70	1	3	2	2	0	1	0	0	2	2	2	0	2
RD270544	4	CSVD	1944-05-27	1	59	0	0	0	0	6	0	0	0	0	0	0	0	0
NM020233	4	CSVD	1933-02-02	2	83	1	2	1	1	5	1	2	2	2	2	2	2	1
RU190139	4	CSVD	1939-01-19	2	76	1	3	1	2	0	2	2	2	2	2	2	2	2
RL161237	4	CSVD	1937-12-16	1	79	1	2	1	2	3	1	0	0	2	2	2	1	2
SW120143	4	CSVD	1943-01-12	2	71	1	2	1	2	5	1	2	2	2	2	2	1	2
SC240144	4	CSVD	1944-01-24	2	72	1	3	1	2	0	1	0	0	2	2	2	0	2
SR061049	4	CSVD	1949-10-06	1	64	1	2	2	2	0	2	0	0	2	2	2	2	2
SP261047	4	CSVD	1947-10-26	1	68	1	3	1	2	5	2	0	0	2	2	1	1	2
SW180552	4	CSVD	1952-05-18	1	61	1	3	2	2	0	2	2	2	1	2	2	0	2
SK121041	4	CSVD	1941-10-12	1	70	2	3	2	2	0	2	0	0	2	2	1	0	2
SF030934	4	CSVD	1934-09-03	1	77	1	2	1	2	0	2	0	0	2	2	1	1	1
SA121135	4	CSVD	1935-11-12	1	81	1	2	1	2	2	1	1	1	1	2	2	2	2
SH130947	4	CSVD	1947-09-13	2	69	1	3	1	2	3	1	2	2	2	2	2	2	2
SH090144	4	CSVD	1944-01-09	1	70	1	3	1	2	1	1	2	2	2	2	2	2	2
SH070541	4	CSVD	1941-05-07	1	74	1	2	2	2	3	1	1	1	2	2	2	2	2
TI040958	4	CSVD	1958-09-04	2	55	2	3	2	2	3	2	0	0	2	2	2	1	2
TI250931	4	CSVD	1931-09-25	2	84	1	3	2	2	0	2	0	0	2	2	1	2	2
TR241234	4	CSVD	1934-12-24	1	83	1	3	2	2	0	2	2	1	2	2	1	2	2
TH031237	4	CSVD	1937-12-03	1	74	1	2	2	2	5	2	0	0	2	2	1	1	2
WR291232	4	CSVD	1932-12-29	2	82	1	3	1	2	5	1	2	2	2	2	2	1	2
WG121246	4	CSVD	1946-12-12	1	68	1	2	1	2	5	1	1	2	2	2	2	2	2
WI171036	4	CSVD	1936-10-17	2	72	1	3	1	1	0	1	2	2	2	2	2	2	2
WG290759	4	CSVD	1959-07-29	1	58	1	3	1	2	2	1	1	1	2	2	2	2	2
WM170260	4	CSVD	1960-02-17	2	55	1	2	1	2	0	1	1	2	2	2	2	1	2
WD271267	4	CSVD	1967-12-27	2	46	1	0	0	0	6	0	0	0	0	0	0	0	0
WH061260	4	CSVD	1960-12-06	1	55	1	3	1	2	1	2	0	1	2	2	2	2	2
WR120653	4	CSVD	1953-06-12	1	61	1	3	1	2	5	1	1	2	2	2	2	1	2
ZB200650	4	CSVD	1950-06-20	1	63	1	3	1	2	0	1	1	2	2	2	2	2	2
BH110940	4	CSVD	1940-09-11	2	75	1	3	1	2	0	2	2	2	2	2	2	2	2
DH040441	4	CSVD	1941-04-04	2	75	1	3	1	2	0	1	2	2	2	2	2	2	2
EE201141	4	CSVD	1941-11-20	2	72	1	3	2	2	0	1	2	2	2	2	2	2	2
FH280453	4	CSVD	1953-04-28	1	62	1	3	2	2	0	2	2	2	2	2	2	2	2
FW160839	4	CSVD	1939-08-16	1	77	1	3	1	2	5	2	2	1	2	2	2	2	2
GP140436	4	CSVD	1936-04-14	1	76	1	2	1	2	3	2	2	2	2	2	1	2	2
GR260845	4	CSVD	1945-08-26	2	68	1	3	1	2	0	2	1	1	2	2	2	1	2
GM190932	4	CSVD	1932-09-19	2	75	1	3	2	2	0	2	0	0	2	2	1	1	2
HE140737	4	CSVD	1937-07-14	2	69	1	3	2	2	0	1	2	2	2	2	2	2	2
HC090159	4	CSVD	1959-01-09	2	44	1	3	2	2	0	2	2	2	2	0	2	2	2
HR100652	4	CSVD	1952-06-10	1	62	1	2	1	2	2	1	1	1	2	2	1	1	2
HG031240	4	CSVD	1940-12-03	1	72	1	3	1	1	0	1	1	1	2	2	2	2	2
HB250742	4	CSVD	1942-07-25	2	74	1	3	1	2	0	1	2	2	2	2	1	2	2
HH160838	4	CSVD	1938-08-16	1	78	1	2	1	2	0	2	1	2	2	2	1	1	1
HR111125	4	CSVD	1925-11-11	1	89	1	3	2	2	3	2	2	2	2	2	1	2	2
HD170539	4	CSVD	1939-05-17	1	75	2	3	2	2	3	2	1	2	2	2	2	2	2
BE270626	4	CSVD	1926-06-27	2	88	1	2	1	2	3	1	1	2	2	2	2	2	1
BG111229	4	CSVD	1929-12-11	1	83	1	3	2	2	2	2	0	0	2	2	2	0	2
HH290661	4	CSVD	1961-06-29	1	52	1	3	1	2	0	1	2	2	2	2	2	2	2
JG190537	4	CSVD	1937-05-19	1	75	1	3	2	2	0	2	2	2	2	2	2	2	2
KL260938	4	CSVD	1938-09-26	1	73	1	3	1	2	0	1	2	2	2	2	2	1	2
KH030332	4	CSVD	1932-03-03	2	84	1	3	2	2	5	2	2	2	2	2	2	2	2
KI030238	4	CSVD	1938-02-03	2	75	1	3	2	2	0	2	2	2	2	2	2	1	2
KG200443	4	CSVD	1943-04-20	2	74	1	3	2	2	0	2	1	2	2	2	1	2	2
KC140127	4	CSVD	1927-01-14	2	80	0	0	0	0	6	2	0	0	0	0	0	0	0
KH270435	4	CSVD	1935-04-27	2	68	2	3	2	2	5	2	0	0	2	2	2	0	2
LG170846	4	CSVD	1946-08-17	1	71	1	2	2	2	5	1	2	1	2	2	1	1	2
MC280839	4	CSVD	1939-08-28	2	74	1	3	1	2	0	2	2	1	2	2	2	2	2
MI280735	4	CSVD	1935-07-28	2	79	1	3	2	2	3	1	0	0	2	2	2	2	2
MI201244	4	CSVD	1944-12-20	2	73	1	3	1	2	3	2	1	2	2	2	2	2	2
OJ230928	4	CSVD	1928-09-23	2	88	1	3	1	2	3	1	2	2	2	2	2	2	2
PH160533	4	CSVD	1933-05-16	1	74	1	3	2	2	0	2	0	0	2	2	0	0	2
SR130439	4	CSVD	1939-04-13	2	76	1	3	1	2	0	2	1	2	2	2	1	2	2
SP150762	4	CSVD	1962-07-15	1	50	1	3	1	2	0	1	2	2	2	2	2	1	2
SH280130	4	CSVD	1930-01-28	1	76	0	0	0	0	6	0	0	0	0	0	0	0	0
SP150543	4	CSVD	1943-05-15	1	75	1	3	1	2	5	2	0	0	2	2	1	1	2
SS231257	4	CSVD	1957-12-23	2	57	1	3	1	2	0	2	2	2	2	2	2	1	2
SH111228	4	CSVD	1928-12-11	1	86	1	3	1	2	2	2	2	2	2	2	2	2	2
SA200365	4	CSVD	1965-03-20	1	49	1	3	2	2	0	2	1	2	2	2	2	2	2
SR130334	4	CSVD	1934-03-13	2	80	0	0	0	0	6	0	0	0	0	0	0	0	0
SG160636	4	CSVD	1936-06-16	2	79	1	3	1	2	5	1	2	1	2	2	2	1	2
VI070337	4	CSVD	1937-03-07	2	75	1	3	2	2	2	1	0	0	2	2	1	2	2
WG010635	4	CSVD	1935-06-01	1	69	1	3	1	2	5	1	2	2	2	2	1	2	2
RM080836	4	CSVD	1936-08-08	2	73	1	3	1	2	0	2	2	2	2	2	2	2	2
SK010656	4	CSVD	1956-06-01	1	58	1	3	1	2	0	2	1	1	2	2	2	2	2
SK070936	4	CSVD	1936-09-07	1	74	1	3	2	2	0	2	2	2	2	2	2	2	2
SB070842	4	CSVD	1942-08-07	1	72	1	3	1	2	2	2	2	2	2	2	2	2	2
HC080732	4	CSVD	1932-07-08	1	72	1	3	2	2	1	2	0	0	2	2	1	0	2
BH170732	4	CSVD	1932-07-17	1	83	1	3	2	2	3	2	0	0	2	2	1	0	2
DW261146	4	CSVD	1946-11-26	1	68	1	2	2	2	3	2	2	1	2	2	1	1	2
EU290657	4	CSVD	1957-06-29	2	56	1	3	1	2	0	2	2	2	2	2	2	1	2
FK011147	4	CSVD	1947-11-01	1	69	1	2	1	1	5	2	1	2	1	2	1	2	1
KA230538	4	CSVD	1938-05-23	1	77	1	3	1	2	3	2	2	2	2	2	1	2	2
KP270650	4	CSVD	1950-06-27	1	64	1	3	2	2	0	2	1	1	2	2	1	2	2
MW141063	4	CSVD	1963-10-14	1	52	2	3	1	2	0	2	2	1	2	2	2	2	2
PH300449	4	CSVD	1949-04-30	2	71	1	3	1	2	0	2	1	0	2	2	2	2	1
SI080738	4	CSVD	1938-07-08	2	79	1	3	2	2	3	2	2	2	2	2	1	2	2
WM031265	4	CSVD	1965-12-03	2	50	1	3	1	2	0	2	1	2	2	2	2	2	2
AG210566	4	CSVD	1966-05-21	1	51	1	3	2	2	0	2	2	1	2	2	2	2	2
FH091137	4	CSVD	1937-11-09	1	78	0	0	0	0	6	0	0	0	0	0	0	0	0
NR120742	4	CSVD	1942-07-12	1	73	1	2	1	2	5	1	2	2	2	2	1	2	2
RI111033	4	CSVD	1933-10-11	2	81	1	3	1	2	0	1	2	2	2	2	2	2	2
RI061144	4	CSVD	1944-11-06	2	70	1	3	1	2	5	2	0	0	2	2	2	2	2
RI160138	4	CSVD	1938-01-16	2	77	1	2	1	2	3	1	2	2	2	2	2	1	2
BG120232	4	CSVD	1932-02-12	2	77	1	2	1	1	5	2	0	0	2	2	2	2	1
ZU170250	4	CSVD	1950-02-17	1	56	1	2	1	2	5	2	1	0	2	2	2	1	2
[truncated: 45 more columns]
